# Supplementary material for: Decreasing trend of blood lipid profile in type 2 diabetes: Not a promising change in HDL-C, a serial cross-sectional study
Source: PLoS One. 2023 Oct 25;18(10):e0293410. doi: 10.1371/journal.pone.0293410 (PMC10599547; doi:10.1371/journal.pone.0293410)
Supplement: S1 Dataset — (XLSX) [file pone.0293410.s001.xlsx]

## Sheet: Sheet1
Gender (Female=0, Male=1)	Age (years)	Duration of diabetes (years)	WC1(cm)	Weight1(kg)	Height(cm)	SBP1(mmHg)	DBP1(mmHg)	FBS1(mg/dl)	2hpp1(mg/dl)	HbA1C1(%)	Cr1(mg/dl)	Micro1(mg/12h)	Tg1(mg/dl)	TC1(mg/dl)	LDL1(mg/dl)	HDL1(mg/dl)	non-HDL1(mg/dl)	T2DM drug1(1=gliclazide, 2=metformin, 3=glic+met, 4=met+insulin, 5=insulin, 6=novonrom+met, 7=glitazone, 8=repaglinide, 9=glic+met+glitazone, 10=glicozide, 11=zipmet+insulin, 15=zipmet, 16=met+diabezid, 17=zipmet+diabezid, 18=melijent, 19=gloripa+met, 20=synoripa+diabezid	Dyslipidemia drug1(0=no, 1=rosuvastatin5, 4=ator10, 5=ator20, 6=ator40, 7=rosu10, 8=rosu20)	HTN drug1(1=enal or capto, 2=lozar or valsar, 3=amlodipin or diltiazem, 4=HTCZ or tramtern or lazix, 5=metoral or atenolol or propranol or concor; 6=1+3, 7=1+4, 8=1+5; 9=2+3; 10=2+4; 11=2+5; 12=3+4; 13=3+5; 14=4+5)	WC2(cm)	Weight2(kg)	SBP2(mmHg)	DBP2(mmHg)	FBS2(mg/dl)	2hpp2(mg/dl)	HbA1C(%)	Cr2(mg/dl)	Micro2(mg/12h)	Tg2(mg/dl)	TC2(mg/dl)	LDL2(mg/dl)	HDl2(mg/dl)	non-HDL2(mg/dl)	T2DM drug2(1=gliclazide, 2=metformin, 3=glic+met, 4=met+insulin, 5=insulin, 6=novonrom+met, 7=glitazone, 8=repaglinide, 9=glic+met+glitazone, 10=glicozide, 11=zipmet+insulin, 15=zipmet, 16=met+diabezid, 17=zipmet+diabezid, 18=melijent, 19=gloripa+met, 20=synoripa+diabezid	Dyslipidemia drug2(0=no, 1=rosuvastatin5, 4=ator10, 5=ator20, 6=ator40, 7=rosu10, 8=rosu20)	HTN drug2(1=enal or capto, 2=lozar or valsar, 3=amlodipin or diltiazem, 4=HTCZ or tramtern or lazix, 5=metoral or atenolol or propranol or concor; 6=1+3, 7=1+4, 8=1+5; 9=2+3; 10=2+4; 11=2+5; 12=3+4; 13=3+5; 14=4+5)	WC3(cm)	Weight3(kg)	SBP3(mmHg)	DBP3(mmHg)	FBS3(mg/dl)	2hpp3(mg/dl)	HbA1C3(%)	Cr3(mg/dl)	Tg3(mg/dl)	TC3(mg/dl)	LDL3(mg/dl)	HDL3(mg/dl)
0	65	5	107	75	164	143	83	148	224	7.8	0.9	80	80	134	58	50	84	2	5		100	83	170	88	130	199	6.8	0.9		94	118	44	55	63	2	5		101	81	149	75	187	256	7.3	1	104	142	78	43
1	72	0.3	90	65	166	138	78	113	141	6.9	0.8		95	129	35	46	83	2	0		92	64	110	70	101	110	6.8	0.7		125	123	55	43	80	3	5		92	64	110	75	97	182	5.3	0.9	108	118	54	42
1	58	14	104	87	171	154	107	240	269	10.8	1.58		189	156	89	34	122	5	0	2	104	87	154	107	240	269	10.8	1.58		189	155	89	34	121	4	5	2	102	89	150	87	111	125	10	1.5	170	155	86	33
0	53	28	88	68	160	145	82	90	112	9.1	0.5	5	141	139	52	53	86	4	5	3	88	68	145	88	73	76	8	1	5	87	129	54	66	63	4	5	3	90	66	150	60	73	76	8	1	87	129	54	66
0	57	8	100	71	155	152	94	108	281	7.3	0.7	3.8	70	117	57	46	71	4	4	2	100	69	134	65	103	124	7.7	0.7	3.8	65	110	49	58	52	4	4	2	98	71	138	82	129	288	9.1	0.7	70	140	67	59
0	65	5	103	70	160	185	106	67	169	6.6	0.8	10	116	199	95	29	170	2	5	2	102	91	160	90	142	208	8.1	0.9	3	91	156	52	86	70	2	5	2	101	63	131	82	110	123	5.5	1	92	179	48	98
0	62	8	122	94	156	132	88	99	101	6	0.9		67	162	100	61	101	2	4	4	121	95	126	80	169	206	7.3	0.9		74	119	57	53	66	2	4	4	120	93	151	82	130	160	6	0.9	81	121	51	58
1	64	10	90	71	168	151	85	169	149	5.5	1.2	12	74	136	78	43	93	2	5	2	90	70	128	69	159	208	6.5	1	22	55	135	66	41	94	2	5	2	90	70	125	78	164	272	6.6	1	106	165	68	65
1	70	2	99	78	171	137	88	138	208	6.7	1.2		91	134	82	44	90	2	4	4	100	79	126	76	105	120	5.7	1		77	132	62	55	77	2	4	4	100	80	143	86	102	110	6.5	1.1	60	120	63	53
1	46	6	98	84	175	110	70	290	542	9.2	1.3	4.3	344	169	89	26	143	2	4	2	95	70	111	59	225	255	10.1	1		99	147	62	89	58	3	4	2	95	72	106	53	126	158	6.4	1	49	125	68	44
0	47	3	80	59	159	110	70	119	129	6.3	0.6	4.2	66	201	93	56	145	2	4		81	60			149	172	6.2	0.72		91	193	119	56	137	2	4		80	63			155	168	6.8	0.7	68	135	65	56
0	43	7	93	63	160	105	70	141	182	9.5	0.6	6	111	145	74	40	105	3	4	6	101	67	110	70	172	235	7.9	0.8	35	85	125	77	62	63	2	4		98	64	95	62	160	198	8	1	93	129	49	61
0	48	2	90	98	160	130	88	146	228	6.7	0.7	4	121	230	121	69	161	1	0		119	92	130	85	126	188	7.6	0.8		214	248	142	63	185	2	5		119	90	129	84	128	196	6	0.7	80	141	65	61
1	50	1	104	87	174	110	70	141	232	8.9	0.7	2.7	75	108	70	32	76	2	0		102	85			95	160	6.3	0.9		86	121	62	45	76		5		102	83			91	163	5.4	0.9	41	114	58	44
0	64	9	82	60	148	155	72	101	224	7	0.8	75	204	258	174	43	215	3	5	2	82	59	166	88	92	160	5.8	0.7	23	72	146	78	53	93	16	5	2	80	57	129	67	117	220	6.8	0.6	76	131	64	51
0	65	27	84	75	166	142	66	295	310	9.6	0.8	5	174	122	38	77	45	3	4	2	84	82	143	79	156	209	7.9	0.8	15	102	163	74	67	96	4	4	2	84	88	134	75	195	158	8.9	0.8	102	169	49	59
0	55	3	100	60	151	146	67	236	244	8.1	0.8		84	183	126	46	137	3	4		100	64	144	74	140	165	6.3	0.9		85	120	40	44	76	3	4		98	64	132	62	185	241	7	0.8	86	122	41	65
0	53	10	103	80	160	146	88	167	381	8	0.8		81	172	104	61	111	3	5		90	85	120	78	147	300	7.5	1	15	84	130	76	32	98	3	5		90	80	119	75	139	270	7	0.9	90	140	66	56
0	58	40	111	83	165	132	75	198	100	6.5	0.8	14	75	125	62	48	77	5	5	2	103	78	131	80	190	204	6.5	0.8		75	108	57	36	72	4	5	2	102	81	131	76	172	272	7.3	1	72	120	67	53
0	65	4	95	68	161	110	72	200	250	9	0.9		80	90	45	26	64	4	5		95	72	125	82	160	172	7.9	0.8		187	148	65	30	118	4	5		95	72	128	78	124	330	8.4	0.8	100	144	64	77
0	66	18	105	87	160	156	82	188	239	9.3	0.9	66	81	152	74	62	90	4	4	10	105	87	154	82	186	250	8.7	1	92	151	177	96	50	127	4	4	10	104	88	149	74	108	130	8.7	1	90	144	69	57
1	63	5	108	112	173	133	82	134	160	8	0.9	5	167	228	117	45	183	2	5	6	108	100	108	62	87	112	6.2	0.9	12	122	131	50	62	69	2	5	1	113	101	122	82	89	120	5.4	1.02	94	136	45	76
1	43	5	95	74	168	129	80	128	205	6.9	0.9	8	71	150	83	53	97	5	4		98	78	102	66	114	286	6	0.9	8	111	145	84	39	106	4	4		97	77	124	74	193	381	7	1.1	110	140	43	83
1	55	5	100	79	164	123	79	231	240	8.8	1		155	154	36	85	69	17	4		93	77	144	80	244	248	7	0.8	6	198	152	77	35	117	16	4		98	76	127	85	166	276	7.5	0.8	83	127	54	50
0	69	15	98	78	162	140	79	274	280	9.4	1	15	200	173	67	66	107	4	4	2	98	75	150	70	166	213	8.7	1.1	12	215	175	80	51	124	4	4	2	98	78	130	65	189	240	9.3	1.4	145	163	40	93
0	77	4	80	55	151	110	60	176	200	9	1.1		122	162	76.4	61	101	4	5	9	91	58	139	65	77	83	9.5	1.2		62	137	73	53	84	4	5	9	91	58	139	70	394	402	8.2	1.1	73	140	67	73
1	48	1	84	77	163	144	96	99	241	7.3	1.1		245	154	57	48	106	5	4		78	78	129	71	104	105	6.3	1.2		115	129	73	34	95	4	4		82	73	138	98	79	134	6.4	1.2	86	119	63	96
1	42	5	94	79	164	114	72	324	360	9.1	1.2	16	221	270	187	38	232	4	5		99	86	130	80	157	115	8	1	6	113	164	105	48	116	4	5		100	86	135	77	204	254	7.2	0.7	58	190	58	116
0	66	22	90	57	160	103	66	163	200	8.6	1.3	4.2	150	225	148	53	172	3	4	7	91	56	162	89	120	145	5.5	0.8	10	116	210	127	60	150	3	4	1	93	58	154	91	125	162	7.4	1.1	87	131	58	55
1	69	6	82	64	172	165	90	96	325	5.2	1.6	4	170	287	198	55	232	5	5	2	82	63	150	86	114	209	6.3	1.1		67	140	75	52	88	4	5	0	82	65	145	78	180	220	8.6	1.1	92	118	61	57
0	42	6	85	75	160	132	73	138	198	6.5	0.6	3	101	174	98	55	119	4	4		85	73	145	92	161	233	6.3	0.7	10	87	140	50	70	70	4	4		89	73	120	75	130	145	7.2	0.7	86	130	69	43
0	59	1	99	85	167	100	80	110	102	5.7	0.8		67	136	71	63	73	2	5		106	88	139	85	83	101	5.1	0.8		76	136	63	57	79	2	5		104	83	138	78	77	88	5.4	0.8	140	120	70	50
0	51	5	81	60	157	106	71	147	153	6.9	0.8	6.2	154	262	162	66	196	3	5		90	60	117	78	174	211	7.9	1.1		94	145	66	60	85	3	5		88	64	138	74	204	210	6.6	0.8	124	172	93	54
0	57	4	86	69	162	145	88	122	230	7.2	0.8	10	120	185	102	33	152	2	4	2	105	89	150	80	142	176	9.8	1	11	94	138	60	59	79	3	4	2	115	85	165	90	290	310	10	1	164	244	156	45
1	75	30	99	76	182	141	82	190	226	8.9	0.8	125	114	141	85	33	108	3	5		90	76	110	71	161	206	7.5	0.7	10	85	160	66	65	95	4	5		90	76	131	69	201	287	9.1	1.2	85	129	85	25
0	50	18	87	65	161	139	83	166	184	8.2	0.88	10	56	132	79	46	86	2	4		90	66	140	94	107	108	7.3	0.7	49	47	125	57	52	73	4	4		90	65	123	78	86	130	7	0.8	88	126	59	44
0	41	17	95	62	148	96	63	93	114	7.9	0.9	20	418	315	178	40	275	4	5		82	94	140	88	178	103	6	1	2	109	123	56	83	40	4	5		84	70	104	56	203	245	8	0.8	100	224	135	35
0	46	5	112	103	153	154	94	205	437	8.9	1	14	122	168	96	47	121	3	5	2	114	103	161	100	200	437	8.9	0.7		122	168	47	96	72	3	5	2	118	113	163	100	218	290	9.4	0.8	143	160	91	54
0	52	9	107	79	160	131	77	203	399	9.9	1	6.5	90	101	60	32	69	4	4	2	106	78	118	60	226	328	9.6	0.9	10	86	116	22	76	40	4	4	2	104	70	119	70	235	178	9	1	70	90	48	30
1	66	3	100	81	170	120	70	226	291	7.8	1	32	71	191	90	66	125	3	5	2	102	83	130	60	125	140	7.3	1.1	8.1	51	154	69	56	98	3	5	2	100	85	149	75	231	240	6.32	1.1	70	193	125	51
1	69	22	89	75	173	120	60	211	272	10.4	1.1	4	110	188	133	42	146	2	5	2	88	67	100	56	160	210	6.8	0.9	6	36	100	44	48	52	2	5	2	89	69	125	71	138	160	6.1	0.9	98	109	47	44
1	65	3	95	71	180	91	65	157	250	8.1	1.1	8	79	110	60	34	76	1	4		95	72	111	42	220	406	9.5	1.2		136	101	42	177	-76	3	4		95	80	157	93	251	300	10	1.1	81	110	56	38
0	67	20	92	66	161	166	93	116	140	8.6	1.2		47	140	91	41	99	5	0	2	91	70	159	87	89	140	6.5	1.2		87	131	59	54	77	4	5	2	92	76	170	97	108	120	6.3	0.9	87	130	97	47
1	67	6	84	64	163	149	93	170	198	7.4	1.2		125	207	128	54	153	5	4		84	65	153	91	154	253	9.7	1		60	125	66	67	58	4	4		84	65	135	86	138	330	8.6	1.5	75	157	93	49
1	56	25	99	74	167	149	84	92	318	4.5	1.3	11	129	187	88	42	145	5	4	2	99	72	137	77	140	218	6.9	1.2		69	128	52	65	63	4	4	2	99	81	140	80	71	90	4.5	1.3	102	129	63	38
1	66	10	82	60	165	100	60	220	113	7.2	1.3	3.6	75	144	76	50	94	2	4	8	90	62	120	78	130	288	7.4	1.3		71	131	66	50	81	4	4	1	90	64	129	77	148	188	7.6	1.3	63	119	67	39
0	44	4	96	90	158	120	80	119	184	6.7	0.8	4.3	126	152	84	40	112	3	5		87	88	90	60	178	261	6.7	0.8	3.2	211	150	94	41	109	3	5		86	93	119	81	98	163	7.1	0.7	109	121	53	44
0	50	10	125	86	148	126	87	153	228	7.9	1.1		250	142	54	38	104	4	4	2	110	88	139	77	141	282	7.1	0.8		185	130	55	39	91	4	4	2	111	89	140	70	159	113	7.5	0.8	157	127	70	37
1	36	15	84	75	179	132	92	582	530	14	1	5	736	280	112	20	260	5	4	2	84	79	139	68	195	591	8.9	1.9	39	645	249	136	40	209	4	4	2	81	80	154	69	155	95	8.6	0.9	94	140	80	35
1	74	15	94	74	170	110	60	145	212	4.8	1.2	4.2	175	273	89	32	241	3	5	2	100	70	119	65	123	229	7.7	1.2		192	202	123	37	165	3	5	2	95	72	146	72	162	250	8.2	1.1	202	136	62	36
1	79	16	102	95	95	140	80	242	230	9.8	1.1	516	192	190	125	52	138	5	5	6	114	108	136	80	123	142	9.9	1.5	344.2	177	171	92	44	127	4	5	6	110	107	184	96	197	233	8.4	1.6	313	228	120	45
1	65	2	98	87	181	120	80	224	424	11.3	0.4	15	204	197	71	31	166	2	4		100	92	110	70	175	197	10.6	0.7	5.6	242	155	74	28	127	2	5		92	87	142	90	151	167	6.7	1.1	357	193	90	31
0	70	20	83	50	150	113	65	222	305	8	0.5	6	109	176	103	51	125	3	5		83	54	120	69	188	195	7.8	0.6	15	95	126	69	50	76	4	5		88	56	139	81	155	180	8.6	0.6	97	134	75	52
0	58	2.5	92	75	166	147	89	251	280	7.7	0.5	2.8	99	190	136	34	156	2	4	2	94	76			173	205	8.5	0.6		83	122	79	39	83	2	4	2	103	77	134	86	201	200	7.9	0.6	176	142	83	42
0	51	15	90	58	158	105	60	120	257	6.1	0.5	10	236	126	37	41	85	15	6		88	59	123	72	195	160	7	0.7		146	139	69	40	99	15	6		85	62	125	70	204	180	9	0.6	146	139	70	40
0	48	1	91	62	146	175	86	136	305	10	0.5	5	99	140	95	42	98	4	4	2	99	58	140	82	220	303	7.9	0.7	7	91	165	104	43	122	4	4	2	98	58	156	85	140	150	7.9	0.7	91	121	57	47
0	45	4	95	84	165	121	72	170	247	6.1	0.5		131	145	87	43	102	3	4	6	117	93	121	79	180	234	9.5	0.6	8.4	111	151	79	65	86	3	4	1	113	93	166	85	170	199	5.2	0.8	133	149	87	47
0	58	8	84	54	148	130	80	218	391	7.9	0.5		116	165	64	40	125	3	0		294	214	131	78	120	140	6.5	0.8	5	69	155	49	43	112	15	4		293	55	120	70	115	155	6.3	0.8	50	140	90	50
1	69	4	84	64	165	120	60	156	171	6.8	0.5	3.2	179	215	121	58	157	3	0	2	82	67			123	165	5.2	0.8		145	132	57	46	86	3	5	2	84	60	180	100	211	342	6.7	1	131	163	83	53
0	65	21	106	70	152	142	62	97	190	6.7	0.5		157	181	107	43	138	5	5		106	68	148	75	90	306	7.3	0.8		117	128	68	37	91	4	5		106	73	144	72	251	353	9.1	1.1	106	130	68	41
0	50	10	87	70	155	130	80	239	232	8.4	0.6	4.2	184	226	149	40	186	3	5		90	68			188	194	6.9	0.8	2.8	263	198	111	39	159		5		93	70			215	270	8.4		110	184	100	54
0	65	19	98	72	164	132	84	118	200	8.6	0.6		221	202	106	52	150	4	4	10	99	77	133	69	135	274	9.11	0.9		85	170	95	65	105	4	4	10	92	78	125	72	234	260	7.4	0.5	79	180	87	77
0	59	4	90	70	160	131	80	142	188	6.8	0.6	5	184	159	98	40	119	2	5	6	90	68	124	84	173	250	7.9	0.6		242	182	116	46	136	2	5	1	90	69	144	85	173	250	7.9	0.6	242	188	116	46
0	42	9	83	58	146	119	74	247	251	7	0.6		97	176	117	40	136	4	4	7	80	56	123	70	215	222	7.8	0.7		129	160	105	42	118	4	4	7	80	62	139	75	163	339	9.6	0.6	73	162	83	64
0	41	17	88	79	160	107	69	151	228	8.4	0.6		227	217	114	56	161	3	4		90	68	108	64	254	363	8.5	0.6		150	282	141	60	222	4	4		88	79	121	77	169	128	7.4	0.7	151	252	113	53
0	43	3	80	65	159	109	72	124	135	7	0.6	3	406	241	131	40	201	2	4		80	65	105	78	116	137	7.1	0.6		292	216	99	58	158	2	4		80	64	115	75	148	151	7.6	0.7	241	212	106	57
0	73	33	93	55	166	111	66	98	202	6.5	0.6		89	161	88	46	115	3	0	7	93	55	113	58	91	149	6.7	0.6		43	155	74	72	83	3	5		90	55	135	70	79	171	6	0.7	59	184	86	86
0	70	4	95	72	158	133	76	145	243	8.7	0.6		200	197	92	65	132	1	6		95	73	130	67	133	186	8	0.7		212	203	110	46	157	3	6		94	71	125	65	130	225	8.5	0.7	204	144	104	39
0	42	12	101	78	170	167	89	285	399	9	0.6	14	154	194	120	47	147	3	4	2	101	78	133	86	170	188	6.1	0.7	16	72	132	77	90	42	4	5	2	95	79	164	83	252	270	7.4	0.7	98	163	101	42
0	66	8	110	84	163	135	75	221	245	9.5	0.6		199	110	59	33	77	3	5	2	110	88	140	70	167	300	8	0.8		200	140	59	41	99	4	5	2	96	84	141	76	184	269	8.2	0.7	246	118	68	41
0	41	7	102	67	160	135	94	217	250	8.6	0.6	6	1005	200	140	28	172	5	0		85	66	135	90	200	210	8	0.6		100	150	95	50	100	6	5		94	64	135	80	177	210	8	0.8	350	190	100	40
0	55	3	107	78	149	119	68	136	219	6.2	0.6	5	128	160	90	44	116	1	5		107	78	115	63	142	220	5.8	0.8	5.5	120	149	94	44	105	1	5		97	80	125	75	170	313	6.6	0.8	120	155	84	49
0	67	8	94	75	160	120	80	166	287	6.2	0.6	56	194	160	91	30	130	3	4	7	100	74	100	60	147	197	6.7	1	56	209	147	78	44	103	3	4	7	107	71	114	69	103	191	5.7	0.8	246	140	48	26
0	49	4	107	99	157	120	70	181	198	9.4	0.6	2.3	184	181	113	54	127	2	4	7	107	99	130	65	207	249	8.8	1		111	148	74	45	103	3	4	7	110	100	135	70	194	200	6.9	0.8	162	172	111	37
0	65	7	114	80	153	130	70	250	270	12.9	0.6	3.1	224	287	156	60	227	3	5		115	77	97	63	126	140	7.3	0.9		167	171	110	48	123	3	5		88	77	117	77	336	370	12.2	0.93	291	185	85	42
0	65	5	92	62	154	148	88	83	215	7.1	0.61	25	109	137	72	45	92	3	5	8	90	63	125	74	140	231	7.9	0.66		124	166	93	48	118	3	5		96	60	146	96	129	232	5.5	0.8	96	146	70	56
0	48	2	90	66	160	126	73	161	297	10.3	0.67		221	167	86	33	134	3	5		90	69	140	77	140	200	7.2	0.8		398	305	163	62	243	3	5		95	66	125	65	187	337	8.5	0.7	130	153	90	37
0	69	29	95	59	154	130	75	169	304	8.8	0.7	4	243	168	59	48	120	3	0	7	92	61			148	352	8.9	0.7		225	144	100	57	87	3	4	7	91	60			113		7.1		165	187	98	52
0	37	9	100	73	154	152	102	209	407	8.9	0.7	32	202	216	135	39	177	4	4	2	103	72	130	70	190	228	7.8	0.8		200	236	145	46	190	4	4	2	97	73	166	108	344	370	8.6		196	263	101	52
0	51	10	89	65	141	140	91	175	143	6.4	0.7	21	233	144	55	41	103	3	5		89	64	170	77	95	159	6	0.9	28	400	173	69	49	124	3	5		96	64	164	75	175	254	7	0.5	306	130	50	36
0	65	8	98	64	151	121	71	266	267	8.8	0.7	35	101	190	119	50	140	4	5	2	99	71	105	78	220	247	8.1	0.6	40	84	172	93	48	124	4	5	2	97	72	147	82	277	377	6.5	0.6	130	205	120	59
0	47	7	99	81	157	144	82	263	280	8	0.7	6	238	122	71	43	79	4	5		92	80	115	82	263	320	9	0.7		235	162	77	43	119	4	5		94	76	165	80	77	110	6	0.6	126	106	41	39
0	50	7	107	82	157	199	106	125	270	7.6	0.7		241	186	110	47	139	2	4	7	98	82	142	77	296	333	10.6	0.7		199	210	120	50	160	2	5	7	98	83	161	82	223	334	8.5	0.6	206	207	115	50
0	62	2	85	62	159	125	66	129	229	5.3	0.7	8	177	167	78	53	114	2	4	2	84	62	113	69	104	194	5.3	0.8	27	158	158	82	48	110	2	4	2	93	58	120	70	115	119	5.7	0.6	192	154	75	40
0	56	24	100	90	165	140	80	81	143	8	0.7	5.7	100	144	89	41	103	3	0	5	102	93			106	120	6.9	0.6		172	154	89	53	101	3	4	5	99	94			80	110	5.9	0.7	77	144	82	49
0	48	1	86	78	163	134	91	100	136	6.6	0.7	10	149	142	69	46	96	2	5	2	86	78	134	91	100	136	4.6	0.7	12	149	141	69	46	95	2	5	2	85	83	108	78	100	92	4.9	0.7	137	152	77	47
0	66	2	100	75	158	149	82	156	160	10	0.7		182	214	117	64	150	1	5		94	80	132	82	152	170	7.6	0.7		139	215	131	56	159	4	5		92	81	131	87	130	145	5.6	0.7	108	227	144	63
0	48	8	80	66	155	123	73	183	319	9	0.7	15	124	132	53	43	89	3	4	2	80	66	133	73	183	219	7.9	0.7		100	138	53	43	95	3	4	2	90	61	131	73	130	271	8.8	0.7	256	133	37	44
0	48	5	96	65	155	128	91	230	255	6.9	0.7	10	145	158	88	41	117	2	4		92	59	105	62	105	116	8.8	0.8	13	63	158	99	41	117	2	4		91	60	106	72	95	120	5.2	0.7	28	145	96	41
0	66	1	88	66	151	135	76	365	330	11	0.7	5	175	176	101	50	126	4	4	2	88	66	132	77	202	222	8.4	0.8		175	172	85	52	120	4	4	2	82	65	163	88	154	160	9	0.7	110	98	45	34
0	53	1	85	47	149	131	86	90	185	6.6	0.7		125	248	170	44	204	2	4		84	54	145	75	97	121	7	0.8	6	183	272	163	72	200	2	4	0	86	53	140	82	127	186	7.3	0.7	268	253	143	56
0	51	5	98	77	161	105	74	217	222	7.6	0.7	5	90	156	103	35	121	4	5	6	98	78	128	78	200	240	6.6	0.8	10	152	180	114	40	140	4	5		99	76	113	84	166	187	7.5	0.7	120	110	59	23
0	50	1	102	105	167	120	70	199	209	8.1	0.7	4	149	179	110	35	144	2	4		104	101	120	78	166	266	6.7	0.9		134	169	104	38	131	2	0		105	98	133	86	192	210	6.7	0.7	152	170	103	36
1	37	1	96	82	171	99	77	241	250	9.7	0.7		365	194	89	32	162	3	5		96	80	110	80	102	120	6.2	0.9		232	278	185	47	231	4	5		94	84	125	86	275	280	9.6	0.7	390	200	121	46
1	61	7	99	80	170	180	100	127	171	7	0.7		79	139	75	49	90	4	5	2	99	78	149	93	118	135	5.9	0.3	10	106	144	83	40	104	4	0	2	99	79	170	93	115	177	5.6	0.8	150	150	86	35
0	53	10	98	65	160	150	90	124	125	6.1	0.7	26	94	123	72	32	91	2	5	1	98	64	140	75	91	178	6.6	0.6	28	90	103	62	35	68	3	5	1	94	56	116	73	83	114	4.7	0.8	104	56	39	32
0	60	10	102	92	160	139	78	137	288	8.1	0.7	22	231	167	69	51	116	3	4		102	87	114	67	152	170	7.6	0.6	25	157	171	95	42	129	3	4		102	90	143	83	182	248	8.9	0.8	165	158	79	48
0	48	2	90	66	160	135	73	163	140	8.3	0.7	15	390	261	139	44	217	3	0		90	69	140	72	140	155	7.2	0.6		221	167	86	33	134	3	6		91	69	135	74	119	253	8.1	0.8	246	148	52	48
0	30	10	89	82	165	100	70	95	146	4.7	0.7	12	113	193	104	48	145	5	4	2	87	83			160	154	5.7	0.7		168	191	107	49	142	4	4	2	88	85			126	141	5.4	0.8	202	189	43	43
0	50	20	96	70	159	114	62	99	194	6.7	0.7	5	85	90	56	29	61	1	5	11	95	69	115	61	92	184	6.7	0.7	6	44	111	60	32	79	3	5	11	95	70	119	68	83	171	6.1	0.8	38	106	56	42
0	53	2	103	75	156	109	82	128	132	5.9	0.7		145	176	92	50	126	2	4	2	103	73	135	66	110	120	5.3	0.8		147	158	85	47	111	2	4	2	103	75	121	76	121	153	6.1	0.8	128	164	91	53
0	67	1	114	83	161	120	80	113	151	8	0.7	2.8	160	132	71	33	99	3	5	6	115	82	160	90	169	201	11.9	0.8	2.8	221	164	101	43	121	3	5	6	114	80	137	94	144	156	7.6	0.8	99	125	72	26
0	58	10	102	70	167	135	122	262	280	9.9	0.7	11	110	195	119	53	142	3	5		104	74	125	70	262	275	9.9	0.8	15	116	147	64	53	94	3	5		106	78	134	88	153	170	8.1	0.8	88	131	72	56
1	55	14	79	64	179	110	65	87	110	5	0.7	4	157	132	67	32	100	2	4		79	55	108	77	130	140	5	0.8	5	75	126	80	40	86	2	4		78	56	119	72	148	198	5	0.8	60	130	67	30
0	65	7	105	81	164	120	80	148	250	9.2	0.7	3	160	170	99	51	119	3	5		104	84			134	188	10.3	0.8		154	214	112	52	162	3	6		104	83			146	211	11.7	0.8	153	214	126	49
0	47	21	106	80	156	134	80	147	278	9.2	0.7	28	180	211	135	40	171	4	5		108	77	130	84	200	215	7.7	0.8	24	208	207	109	44	163	4	5		106	78	116	63	162	226	8.7	0.8	176	177	91	51
0	65	7	98	84	158	120	78	128	190	6.3	0.7	4	119	149	82	48	101	3	4		98	81	137	82	185	197	7.7	0.8	10	175	140	95	45	95	3	4	0	86	58	118	77	143	260	8.5	0.8	107	197	128	47
0	55	12	83	70	154	140	80	220	244	10.5	0.7	9	154	168	114	46	122	3	5	9	85	61	147	96	295	315	11.4	0.9	6	197	188	110	41	147	3	5	2	85	67	129	86	146	172	8.8	0.8	93	177	117	41
0	57	5	91	65	145	107	69	135	146	6.8	0.7	4	132	131	36	48	83	4	5	5	90	64	143	80	186	195	8.1	0.9	5	254	143	53	39	104	4	5	1	89	62	141	74	186	199	8.3	0.8	254	143	53	39
0	55	17	80	61	152	120	80	141	192	8.2	0.7	8	129	163	97	40	123	3	4		83	54	130	70	291	454	8.3	0.9	12	264	151	93	34	117	4	0		94	65	139	75	103	233	7.5	0.8	88	166	85	63
0	43	1	98	82	158	110	67	122	185	5.6	0.7		62	111	61	38	73	2	0	6	95	84	128	88	143	180	5.5	0.9		125	140	68	48	92	2	0	6	96	87	126	75	147	259	5.9	0.8	100	144	88	48
0	50	1	68	68	162	148	80	158	256	7.5	0.7		91	162	107	39	123	2	5		90	68	148	80	155	200	9	0.9		100	200	125	47	153	2	0		90	65	125	80	247	365	10.4	0.8	105	194	128	44
1	65	16	88	73	170	103	72	302	649	12	0.7	8	122	167	103	39	128	5	5		88	82	120	84	202	212	7.6	0.9		188	153	76	39	114	4	5		88	81	125	78	370	422	10.5	0.8	205	158	84	38
0	65	6	86	65	151	135	81	371	400	13	0.7	10	334	260	155	45	215	3	5	10	86	65	135	81	125	179	6.1	1	12	166	164	86	42	122	3	5	2	87	68	141	84	125	162	7.3	0.8	182	173	88	49
0	66	1	105	80	146	130	80	117	218	6.5	0.7		157	223	153	41	182	1	0		105	80	121	83	118	138	5.8	1.1		121	177	100	32	145	2	6		95	78	126	81	124	150	4.9	0.8	63	140	84	43
0	66	5	93	75	159	90	50	122	166	5.6	0.7	9.7	91	168	95	55	113	3	5	9	95	68	150	75	118	129	6.6	0.7	3.2	101	132	61	42	90	3	5	2	92	66	140	76	131	107	5	0.86	127	145	75	50
0	46	10	100	68	158	130	70	188	306	10.6	0.7	2.5	243	142	79	59	83	3	4	10	101	64	127	60	172	279	8.8	0.6	3.6	239	129	75	43	86	3	4	2	101	65	133	65	186	219	7.4	0.9	169	112	55	45
0	57	4	92	79	174	110	60	117	167	6.6	0.7	4.5	144	144	90	46	98	3	5		94	82			118	230	7.6	0.6		150	139	87	36	103	3	5		101	80			155	226	7.1	0.9	151	135	71	38
0	68	20	91	71	160	120	80	112	163	5.3	0.7	26.2	162	167	112	43	124	3	4	7	104	70	144	98	128	192	8	0.7	5.8	181	172	115	36	136	2	4	1	100	70	189	99	151	232	6.3	0.9	286	157	96	33
0	71	8	90	67	155	119	82	143	150	7	0.7	10	182	143	78	45	98	2	5	2	90	68	174	80	154	137	7.1	0.8	13	178	150	90	35	115	2	0	2	90	68	140	74	178	144	8.8	0.9	190	152	67	47
0	66	25	105	78	162	134	69	141	240	8.6	0.7	6	68	168	97	57	111	4	5	2	112	83	120	60	97	148	7.5	0.8	15	64	139	71	55	84	4	5	2	112	84	150	70	130	147	8.8	0.9	76	150	81	53
0	55	18	94	72	154	120	90	252	363	12	0.7		126	194	126	51	143	2	4		112	90	150	80	255	300	11.8	0.8	10	113	243	149	71	172	4	4		110	87	144	84	149	170	7.5	0.9	121	193	103	64
1	70	5	100	80	169	140	72	98	248	5.7	0.7	10	107	137	80	40	97	2	4	2	101	83	126	73	106	128	5.9	0.8		37	182	72	57	125	4	4	2	98	82	115	62	105	260	5.5	0.9	50	127	85	49
0	44	5	90	75	155	142	97	110	261	7.2	0.7		148	202	114	42	160	2	4	2	97	78	136	89	275	362	9	0.8		206	212	120	51	161	2	4	2	97	80	138	88	219	271	8.6	0.9	183	187	98	40
0	45	10	180	115	168	110	70	149	194	7.6	0.7	8	120	175	117	39	136	2	4		115	100	140	88	89	192	4.6	0.9		99	185	100	45	140	2	4		117	100	140	90	90	98	5	0.9	150	178	89	46
0	66	9	100	79	155	154	84	241	211	8.9	0.7	5	188	211	113	60	151	3	4		100	76	125	69	230	250	10	0.9	25	206	241	153	46	195	3	4		101	77	141	74	182	291	9.2	0.9	289	238	132	48
0	58	18	95	74	157	171	89	183	226	8	0.7		286	210	103	48	162	5	5	2	105	80	147	85	320	400	10	0.9	10	228	150	55	46	104	4	5	2	105	80	144	74	320	360	8.3	0.9	480	153	60	33
0	68	20	93	62	156	172	82	126	140	8.5	0.7	24	180	170	88	34	136	4	0	2	93	61	92	68	197	200	8.8	1	24	185	185	90	40	145	4	6	2	96	61	110	61	114	124	7.8	0.9	201	170	112	33
0	65	3	110	88	152	168	88	259	288	9.2	0.7	20	251	296	174	34	262	4	5		110	88	165	73	180	209	8.1	1	22	167	167	88	49	118	4	5		106	84	159	76	165	180	9.4	0.9	167	170	88	40
0	49	2	73	69	161	110	70	107	112	6.2	0.7	8.4	94	190	125	52	138	2	0		71	73			98	115	5.7	0.7		140	192	118	46	146		6		74	76			99	101	6.1	1	72	161	100	47
0	50	10	93	63	166	130	90	200	210	12	0.7		350	190	110	45	145	1	0		93	68	147	87	287	460	8.5	0.7		222	225	134	46	179	1	6		92	63	138	98	204	220	9.6	1	112	132	70	35
0	53	1	115	90	160	167	100	208	263	8.2	0.7	20	150	207	134	30	177	3	4	2	116	88	179	99	248	294	8.3	0.7	20	182	183	105	38	145	3	5	2	97	85	164	90	240	288	10.7	1	162	244	156	42
0	49	1.5	92	68	158	118	86	256	290	11.5	0.7	6	189	152	66	49	103	3	5		93	71	125	83	106	141	6.6	0.8	10	257	169	68	50	119	4	0		93	71	139	80	156	188	6.5	1	204	208	126	41
0	65	25	94	71	150	135	78	246	296	7.9	0.7	10	279	269	174	39	230	4	4		94	70	106	62	238	232	7.8	0.8		210	158	71	43	115	4	4		95	70	106	66	244	269	9.1	1	90	181	87	55
0	65	4	114	71	156	135	87	123	152	7.7	0.7		136	153	80	45	108	2	5		103	68	138	70	124	132	6.4	0.9		148	128	60	38	90	2	5		97	70	138	73	141	150	5.5	1	129	128	88	45
0	54	5	109	87	155	140	70	205	245	8.6	0.7		190	190	40	47	143	4	7	9	109	80	127	89	137	155	7.2	0.9	5	165	170	38	53	117	4	7	9	112	78	120	70	132	179	6.7	1	190	146	40	67
0	51	8	95	75	168	130	80	203	250	7.5	0.7	4.3	531	238	119	53	185	3	4	7	94	73			258	323	7.91	1		429	162	83	39	123	3	4	7	92	72			118	146	7.6	1	398	209	98	52
0	68	3	82	57	156	166	82	93	128	10	0.7		206	375	206	86	289	2	0	2	92	69	135	70	137	190	7	1	20	150	140	72	37	103	4	0	2	92	70	140	80	200	220	8.2	1	250	110	48	35
0	66	2	86	54	154	136	82	84	199	5.9	0.7		95	220	148	53	167	3	5		84	50	144	89	111	128	7.8	0.9		1.9	187	112	57	130	3	0		86	55	168	89	124	115	7.7	1.1	114	173	93	56
0	49	21	100	80	160	140	90	313	250	13.2	0.7	9.2	257	260	154	63	197	3	5	6	101	77			104	104	11	1		110	161	91	48	113	4	5	6	85	78			91	127	9.7	1.1	101	155	89	43
0	65	10	112	89	160	150	95	67	90	7.4	0.7	5	100	142	84	32	110	1	4	2	111	85	140	87	122	140	7.2	1	15	118	147	89	34	113	3	0	2	100	85	182	83	167	200	7.2	1.1	74	140	87	38
1	66	7	90	64	170	127	79	193	379	6.8	0.7	6	46	133	65	40	93	4	0		80	61	121	70	441	271	10.2	1.2	6	102	190	107	52	138	4	0		80	62	106	70	232	250	9.6	1.1	100	180	125	50
0	56	10	104	86	158	128	98	195	213	8	0.7	4	112	207	137	70	137	2	0	2	114	90	168	82	99	201	7.2	0.8	6	87	128	65	41	87	3	0	2	113	89	131	80	99	120	6.7	1.2	125	139	77	42
0	42	2	110	104	185	130	70	140	180	8.5	0.7	0	76	215	48	25	190	15	4		102	98	128	84	74	100	6.5	1	6	125	156	45	37	119	15	4		100	94	117	65	98	105	6.3	1.2	135	105	55	25
0	53	7	80	61	168	120	70	148	160	9.7	0.71		153	129	51	43	86	5	5		88	61	112	78	96	192	8.5	0.9		268	304	210	40	264	4	0		89	58	130	80	119	180	8.5	0.8	235	354	253	53
0	65	8	111	70	153	138	78	185	192	6.2	0.75	16	158	143	71	33	110	4	4	2	111	72	110	60	172	188	9	0.75	20	119	137	78	35	102	4	4	2	110	72	141	93	180	199	6.7	0.9	181	158	85	39
0	65	3	114	60	153	110	70	145	182	8.5	0.75	18	107	188	120	47	141	2	1		95	63	124	74	154	230	8.3	0.7	10	163	238	137	68	170	2	1		63	57	105	62	173	231	7.5	1	218	178	111	46
0	66	4	89	65	154	141	86	129	181	6.2	0.77	4	154	230	148	46	184	2	4		90	60	146	96	129	232	5.5	0.8		96	146	70	56	90	3	0		93	59	150	88	132	199	7	0.8	96	156	76	60
0	65	15	95	72	164	127	78	258	292	11.3	0.79	18	219	180	90	46	134	3	5		95	78	148	85	306	316	9.5	0.8		174	185	98	52	133	4	5		94	77	141	80	137	117	7.8	0.9	169	171	85	43
0	65	9	88	55	152	149	90	195	307	9.4	0.8		213	208	89	76	132	3	4		88	55	161	96	234	382	7.5	0.6		98	174	131	32	142	3	4		87	56	136	86	129	284	9.9		47	150	71	45
0	65	40	100	85	161	130	80	147	122	8.6	0.8	10.5	143	126	60	37	89	2	5		103	84	125	45	171	214	7.9	0.6	8.8	223	156	89	38	118	3	5		95	85	123	78	154	178	6.9	0.5	228	160	90	43
0	55	16	108	87	158	130	85	110	125	6.3	0.8		220	174	76	28	146	3	4		108	87	123	55	162	300	7.4	0.7	20	251	193	92	50	143	3	4		100	81	136	68	146	295	6.8	0.5	194	153	71	34
0	65	11	85	70	165	120	80	127	130	6.2	0.8	14	134	205	110	34	171	3	6		96	68	110	71	111	136	6.1	1	16	85	120	71	34	86	3	6		94	63	109	70	126	76	5.4	0.5	74	123	64	38
0	68	10	87	60	153	160	80	220	279	10.1	0.8	4.2	176	200	116	39	161	1	5	5	86	63			130	276	8.3	1.1		128	157	90	29	128	4	0	5	87	62			180	294	7.3	0.59	143	203	123	48
0	49	15	76	47	157	105	75	140	205	6.1	0.8	5	96	148	93	35	113	3	5		75	47	108	67	117	152	8.3	0.6	10	94	153	56	42	111	3	5		74	45	100	70	185	226	7.5	0.6	96	123	80	35
0	67	15	84	58	159	152	80	138	162	6.8	0.8	11	99	104	65	39	65	2	6	2	81	58	118	76	140	152	6.3	0.7	10	103	145	79	45	100	2	6	2	80	57	125	71	153	116	5.6	0.6	99	133	66	46
0	70	4	87	66	159	124	79	122	180	6.8	0.8	12	218	186	96	42	144	2	6		81	65	117	67	142	242	6.2	0.7		199	149	75	34	115	2	6		81	65	123	67	128	184	8.2	0.6	205	138	56	41
0	57	18	110	72	163	120	80	170	254	9.4	0.8	5.2	200	160	84	36	124	4	5	2	112	70			249	320	9.4	0.7		220	182	97	41	141	4	5	2	80	72			145	195	7.4	0.6	152	162	90	42
0	53	5	92	77	162	121	77	115	121	5.6	0.8		115	207	146	38	169	2	0		92	79	120	77	115	177	5.6	0.8	10	62	117	70	36	81	2	0		95	75	125	70	97	129	5.3	0.6	86	151	106	27
0	66	10	88	58	150	126	79	173	185	7.1	0.8	5.6	85	91	56	32	59	3	5		85	53	101	75	147	255	7	0.89	5	92	191	128	35	156	3	5		88	54	108	68	86	213	7.5	0.6	90	162	109	35
0	65	10	102	75	162	136	84	113	120	5.5	0.8	300	114	211	122	56	155	2	4		103	86	152	92	130	124	6.3	0.9	12	86	125	64	44	81	2	4		102	75	136	84	129	231	6.5	0.6	97	108	63	50
0	67	8	107	79	156	153	109	220	311	9.9	0.8		90	125	88	41	84	3	5		105	77	140	87	277	328	9.4	0.46		49	137	84	43	94	2	5		104	79	148	83	207	314	10.56	0.66	116	142	78	41
0	70	20	84	55	164	144	80	141	160	6.2	0.8	10	110	115	56	37	78	3	5	10	86	64	115	67	106	90	5	0.7		109	103	44	37	66	2	5	10	85	58	105	70	150	130	6.4	0.7	108	89	44	37
0	48	1	89	61	158	100	70	508	378	11.7	0.8	12	304	186	114	44	142	4	4		94	66	135	80	178	218	13	0.7	20	256	160	114	44	116	4	4		95	67	149	75	152	144	9.4	0.7	225	199	117	38
0	67	10	82	61	166	100	60	134	217	8.6	0.8	10.6	81	136	92	28	108	4	5		85	64	110	60	150	265	9.3	0.7	3.2	141	152	78	46	106	4	5		86	70	139	89	150	184	6.9	0.7	95	146	95	32
0	58	8	120	94	156	140	80	164	250	10	0.8	3.6	164	165	89	44	121	3	4	10	120	90			161	361	8	0.7		126	138	60	52	86	3	4	10	122	89			143	186	7.7	0.7	119	106	46	43
0	67	1	96	73	160	90	60	143	311	6.5	0.8	3.5	205	205	96	64	141	2	5		90	75	138	70	148	250	7.1	0.7		145	167	79	60	107	3	5		76	80	135	80	177	193	9.9	0.7	92	187	97	70
0	62	23	81	75	171	120	77	359	421	9.7	0.8	7	150	160	122	31	129	4	4		100	94	140	82	225	209	7.7	0.7	10	154	129	60	38	91	4	4		100	93	127	82	200	254	7.8	0.7	166	166	88	54
0	52	10	96	77	161	105	74	130	145	8.4	0.8		160	187	79	76	111	4	5		96	77	105	74	130	155	8.4	0.8		140	187	79	76	111	4	0		100	78	132	80	94	121	6.5	0.7	138	189	94	67
0	54	14	108	84	161	110	80	157	227	9.2	0.8	5	149	175	125	38	137	2	4		100	88	135	82	162	172	8	0.8	9.2	137	145	84	54	91	2	4		112	83	120	70	111	157	6	0.7	123	250	165	53
0	38	1	105	93	161	113	77	132	130	7.5	0.8		100	144	76	48	96	2	0		105	93	113	77	132	130	7.5	0.8		100	144	76	48	96	2	0		105	95	122	72	132	181	6.5	0.7	119	229	156	49
0	66	1	106	75	158	142	86	119	195	6.4	0.8		193	214	135	40	174	3	5		103	72	164	97	83	164	7.3	0.8		184	175	99	39	136	3	5		101	74	140	78	134	269	7.4	0.7	139	140	79	33
0	37	4	95	76	151	142	102	327	342	8.8	0.8	209	145	180	119	32	148	4	5	2	101	84	127	91	205	255	7.5	0.9		152	185	121	40	145	4	5	2	100	72	135	87	228	296	9	0.7	106	126	125	32
0	70	20	90	80	155	132	80	160	199	8.9	0.8		437	241	136	38	203	4	5		80	75	117	75	165	177	7	1		193	195	119	46	149	4	5		82	74	136	80	149	160	8	0.7	280	282	164	46
0	65	23	80	75	156	122	82	151	199	8.9	0.8		437	241	136	38	203	4	5		80	75	117	75	165	177	7	1		193	195	119	46	149	4	5		79	74	136	80	149	160	8	0.7	280	282	164	46
0	66	10	112	87	169	137	90	237	345	8.5	0.8		266	226	123	50	176	4	4		109	83	121	75	200	314	7.8	1		273	165	102	40	125	4	5		107	83	152	96	131	527	8	0.7	200	281	173	41
0	66	14	126	104	155	178	82	194	286	6.7	0.8		79	124	90	38	86	4	0	6	125	106	183	91	110	190	7.1	1.1		120	180	79	37	143	4	4	6	122	102	150	68	189	242	8.9	0.7	63	154	102	39
0	86	13	102	78	159	130	86	171	279	7.7	0.8		171	178	99	41	137	3	5	4	102	81	148	98	157	186	6.9	0.9		149	198	123	44	154	2	4	4	103	71	145	92	155	233	6.3	0.75	190	191	115	38
0	58	7	85	60	151	117	84	214	398	10.5	0.8	5.6	157	218	134	52	166	3	5		85	60	111	74	155	324	9.1	0.6	3.8	129	198	101	60	138	3	5		100	55	110	76	122	130	5.9	0.8	100	170	80	36
0	66	27	113	86	162	131	68	236	291	6.9	0.8		170	156	85	44	112	4	4	7	112	88	129	75	164	180	6.8	0.7		137	147	73	46	101	4	4	7	110	92	131	70	147	152	7.7	0.8	313	194	82	49
0	39	2	80	58	146	124	86	132	187	7.5	0.8	106	94	132	77	39	93	4	4	4	78	54	129	86	82	165	6.9	0.7		91	122	58	39	83	4	4	4	78	55	137	84	110	223	7.6	0.8	82	148	66	40
0	40	1	102	82	153	131	80	105	127	5	0.8	4	189	194	118	38	156	2	5		102	76	105	72	95	120	4.9	0.8	5	250	190	113	30	160	2	5		99	78	125	70	103	89	5.5	0.8	205	200	123	36
0	70	10	103	70	155	126	78	109	140	6.5	0.8	8	83	130	66	43	87	2	4	2	76	72	114	62	87	138	0.9	0.8		131	154	96	45	109	2	4	2	75	70	120	74	95	122	5.5	0.8	77	171	91	57
1	57	6	72	48	163	109	77	222	315	9.1	0.8	10	145	177	105	33	144	15	4		76	50	105	64	107	130	9	0.8		120	126	66	36	90	5	4		78	50	120	60	118	140	7.8	0.8	120	126	66	36
0	72	5	101	65	154	144	80	159	261	8.5	0.8	15	145	221	146	46	175	3	5	2	101	63	160	85	165	195	7.8	0.8	6	129	210	144	40	170	2	5	2	100	60	131	72	99	148	6	0.8	95	142	89	33
0	65	11	73	44	147	109	56	115	248	5.8	0.8	6	97	173	111	42	131	2	0	2	73	44	109	56	115	248	5.8	0.8	10	97	173	111	42	131	2	5	2	77	42	110	53	142	150	6.3	0.8	126	185	111	45
1	62	2	105	81	162	140	82	100	130	7.5	0.8		56	163	80	45	118	4	4		102	75	143	80	148	250	6.6	0.8	5.6	50	125	73	42	83	4	4		102	77	100	56	120	169	6.4	0.8	43	77	32	36
0	40	5	90	79	166	120	80	261	295	6.8	0.8	7	288	196	106	32	164	3	4		90	81	120	80	176	185	7	0.8	8.4	295	162	71	32	130	11	5		90	81	136	70	174	176	7.3	0.8	114	164	107	34
0	65	9	97	73	157	100	80	122	173	6.5	0.8	5.3	127	245	157	56	189	2	5		95	71	100	62	156	173	7	0.8	20	146	166	109	28	138	2	5		95	75	111	56	101	186	5.8	0.8	110	138	68	48
0	51	9	75	54	155	100	60	211	230	9.6	0.8	3.8	319	149	77	30	119	3	0		78	63			149	200	7.3	0.8	6.2	190	168	102	60	108	3	5		77	62			162	198	7.3	0.8	222	270	128	58
1	66	2	104	85	161	132	82	132	290	6.7	0.8	8	48	180	85	39	141	3	5		104	85	132	82	132	270	6.7	0.8	12	48	150	85	39	111	2	0		100	84	120	67	175	209	7	0.8	84	103	45	36
0	70	3	114	96	163	141	82	210	272	9	0.8	21	152	155	73	43	112	2	5	2	114	94	121	84	201	286	11.5	0.8		120	172	116	32	140	2	5	2	115	97	145	78	207	220	9.9	0.8	206	155	85	28
0	53	3	100	70	151	124	84	172	142	9.1	0.8		200	260	180	50	210	4	5	1	100	70	130	90	125	270	6.9	0.8		210	275	182	51	224	4	5	1	99	72	143	88	156	240	7	0.8	197	229	138	51
1	47	7	85	74	171	130	89	128	206	5.5	0.8		136	141	82	36	105	2	5	7	85	76	154	88	153	271	5.7	0.8		94	132	69	46	86	2	5	7	85	76	127	78	147	260	6.2	0.8	65	136	81	51
0	70	4	90	60	161	120	78	291	408	10	0.8	50	99	121	88	43	78	5	6		90	65	136	91	210	281	8.1	0.8	60	190	160	93	39	121	4	6		90	63	119	79	226	345	9.8	0.8	131	267	184	56
0	65	8	113	92	157	173	96	157	122	7.5	0.8	11	97	158	83	41	117	4	4	1	113	92	142	87	259	290	8.6	0.8	8	97	231	104	52	179	4	4	1	113	91	134	92	265	368	9.4	0.8	342	180	78	42
1	40	9	73	42	155	80	63	168	218	13	0.8	5	73	195	130	46	149	5	0		104	52	105	57	120	140	10	0.9	10	55	160	90	46	114	4	0		80	51	102	54	75	94	7.3	0.8	67	132	112	54
0	62	7	80	62	157	107	70	104	150	6.4	0.8	10	91	149	75	61	88	2	4		80	60	130	88	104	115	6.4	0.9	12	91	150	75	61	89	2	4		90	59	110	70	104	110	6.4	0.8	90	150	75	40
0	66	22	105	77	154	124	72	203	220	9	0.8	6.2	151	191	108	55	136	3	4		102	81			117	148	8.4	0.9		75	200	126	75	125	4	4		93	80	109	58	141	127	5.9	0.8	102	163	86	46
0	51	6	102	89	157	163	85	205	213	7.5	0.8	6	321	202	148	34	168	2	4		102	87	134	88	141	172	7.3	0.9		301	192	84	47	145	2	4		95	86	120	78	135	141	7.5	0.8	213	218	122	49
0	55	10	94	69	153	142	93	95	196	6.4	0.8	3	153	139	100	32	107	3	4	2	93	69	132	82	98	143	6.7	0.9	4.5	62	156	98	40	116	3	4	2	96	68	131	83	102	175	6.4	0.8	71	153	88	42
0	69	6	95	71	152	136	83	150	328	8.5	0.8	5	104	160	82	41	119	2	4		91	76	135	87	120	278	8.3	0.9		126	164	94	45	119	2	4		91	74	125	78	130	221	9	0.8	125	160	95	45
0	60	4	76	53	150	108	71	155	153	7	0.8	12	124	131	66	40	91	2	4		76	54	107	70	137	200	6.5	0.9	15	107	146	75	47	99	3	4		88	53	95	60	117	224	8.7	0.8	117	141	74	42
0	67	8	90	56	151	140	80	136	272	7.6	0.8		141	140	67	50	90	3	5		90	60	125	70	196	215	7.1	0.9	6	198	179	88	51	128	3	5		89	59	135	69	181	291	8	0.8	87	161	76	44
0	65	5	74	55	160	133	81	139	160	5.2	0.8	12	66	162	95	40	122	1	4	2	91	56	116	78	145	237	6.6	0.9	10	137	190	117	45	145	2	4	2	83	59	118	71	137	292	6.7	0.8	142	189	119	41
0	67	8	80	60	154	140	93	249	310	10.3	0.8		342	236	129	38	198	2	7	2	80	55	125	75	81	121	6	1		174	104	41	38	66	4	7	2	80	54	121	71	102	110	6	0.8	214	133	72	33
0	54	2	118	85	166	125	75	136	150	6.1	0.8	12	127	131	81	47	84	3	5	2	119	82	116	67	157	201	7.5	1		120	225	55	46	179	1	5	2	109	83	131	80	162	186	6.7	0.8	91	106	39	45
0	51	5	75	66	164	110	60	175	365	5.7	0.8	4.7	76	147	65	49	98	3	5	2	77	69			130	261	5.9	1		73	157	81	51	106	3	5	2	83	70			162	194	7.6	0.8	110	163	90	49
0	57	13	95	80	163	165	99	277	342	10.2	0.8	10	246	184	99	40	144	2	4	2	96	86	131	93	139	167	7.3	1	6	145	136	64	43	93	4	4	2	95	90	145	82	158	235	6.6	0.8	165	174	99	42
1	62	9	100	79	175	132	78	131	247	6.1	0.8	24	156	91	69	40	51	3	4		97	81	141	78	108	120	7	1.2		69	100	50	36	64	3	4		91	83	113	74	100	152	6.1	0.8	156	91	49	40
0	49	10	105	80	151	125	60	259	260	8.2	0.8	15	170	240	139	50	190	4	4	2	117	92	144	92	160	170	8.6	0.8	20	56	235	167	141	94	4	4	2	109	93	147	90	210	230	9.4	0.81	240	255	158	51
0	55	13	97	72	160	110	70	233	307	11.1	0.8	4.2	122	157	92	43	114	3	5		103	76	118	75	123	216	7.2	0.7		133	157	92	45	112	2	5		97	77	120	83	139	155	6.9	0.9	135	205	120	58
0	42	12	97	65	160	110	60	173	207	8.5	0.8	4.8	187	136	74	47	89	3	0	2	76	61	90	60	139	172	7.12	0.7	4.5	160	124	69	45	79	3	4	2	78	64	102	69	160	163	8.7	0.9	277	141	63	43
0	72	5	100	78	163	120	70	95	165	9.9	0.8	15	98	114	65	46	68	3	0		102	71	142	68	283	320	10.2	0.7		95	103	68	35	68	3	4		102	72	138	61	212	412	11	0.9	117	93	22	42
0	53	7	110	80	154	110	70	170	222	8.3	0.8	6	251	176	84	41	135	3	0		108	82			138	210	10.5	0.8		354	315	159	55	260	3	5		109	80			198			0.9	155	172	102	39
0	61	9	80	60	160	140	90	110	170	6	0.8		160	132	68	52	80	16	6	9	80	62	140	80	128	140	6.5	0.8		171	158	84	34	124	4	6	9	80	63	150	90	130	160	7.3	0.9	160	160	82	45
0	55	6	96	80	164	105	71	99	182	5.2	0.8	5	57	116	88	46	70	2	4	2	96	80	110	64	142	175	5.1	0.8	5	112	95	30	42	53	2	4	2	96	82	130	85	107	186	6.1	0.9	57	104	60	19
0	50	16	105	72	152	150	118	171	182	8.8	0.8		249	215	116	49	166	3	4	1	106	73	154	79	161	305	8.3	0.8		362	150	74	39	111	3	4	1	103	72	160	87	172	241	8.7	0.9	200	249	153	45
0	70	12	90	56	149	180	90	160	200	8.6	0.8	3.6	141	148	61	43	105	3	5	1	93	61			199	287	7	0.89		130	168	110	32	136	3	5	1	95	63			183	250	7.2	0.9	130	165	130	33
0	53	5	96	73	160	118	76	268	290	8.3	0.8	15	114	184	92	69	115	4	4		105	81	122	73	111	166	6.8	0.9		128	189	122	50	139	4	4		102	76	115	71	121	130	6.7	0.9	180	145	79	35
0	63	10	95	83	161	136	64	105	93	6.7	0.8	10	117	177	88	65	112	2	5	2	92	82	139	67	140	260	6.3	0.9	4.6	127	208	104	79	129	2	5	2	92	84	127	66	135	160	6.5	0.9	125	208	100	83
0	65	10	105	70	156	174	86	110	140	8.2	0.8	112	168	142	68	40	102	4	5	2	105	71	160	80	190	240	8.4	0.9	20	90	175	129	45	130	4	5	2	103	74	170	80	188	195	7.9	0.9	218	149	96	28
0	52	8	117	98	146	147	83	183	315	13.5	0.8	9	402	143	61	30	113	4	5	2	126	102	141	72	175	219	8.2	0.9		247	165	72	40	125	4	5	2	120	107	135	78	196	200	6.5	0.9	499	161	221	36
0	42	15	94	79	167	123	79	268	299	9	0.8		136	125	65	46	79	4	0	7	95	76	118	78	175	192	8.4	0.9		156	139	71	44	95	4	5	7	92	74	99	69	183	230	7.9	0.9	123	134	40	68
1	59	15	90	70	166	144	84	238	330	10	0.8	5	60	165	107	45	120	11	5		93	74	124	82	110	140	8.1	0.9		68	131	70	45	86	11	0		92	78	135	106	250	280	11	0.9	88	123	57	47
0	50	7	87	66	167	114	78	260	438	9.6	0.8	10	156	156	81	27	129	3	6	2	87	67	106	69	200	285	7.2	0.9	29	234	148	70	31	117	3	6	2	101	66	106	66	172	285	7.2	0.9	234	148	70	31
0	63	23	93	78	160	200	90	222	235	7.3	0.8	15	315	239	129	36	203	4	4	2	93	77	164	77	134	241	6.4	0.9		168	132	64	37	95	4	4	2	92	77	160	86	174	345	7.5	0.9	284	262	169	48
0	66	13	78	65	163	122	66	362	471	11	0.8	7	78	223	143	53	170	5	4		78	65	124	71	206	203	7.4	0.9		109	152	80	50	102	4	4		79	65	115	96	302	350	12	0.9	124	215	139	42
0	46	5	97	78	152	136	89	275	362	9	0.8		206	212	120	51	161	1	4		96	80	138	88	219	271	8.6	0.9		183	187	98	40	147	3	4		95	75	110	82	283	429	11	0.9	209	203	140	54
0	66	6	88	77	160	140	80	186	200	9.6	0.8	5.6	143	191	111	48	143	3	0		99	75	134	79	98	110	7.23	0.92		110	229	165	46	183	3	4		99	79	154	81	100	231	7.3	0.9	110	229	165	46
1	67	0.4	103	84	170	90	67	189	194	6.8	0.8		170	182	105	43	139	2	4		103	82	120	78	137	180	6.8	1		124	104	45	34	70	2	4		102	79	107	70	137	123	5.7	0.9	97	91	37	34
0	62	15	103	60	155	130	90	121	241	8.2	0.8	5.5	128	147	91	30	117	3	4		103	60	130	75	150	165	7.3	1.1	6	153	196	129	49	147	16	5		100	62	135	65	150	165	6.8	0.9	159	176	55	29
0	51	16	94	79	173	110	60	169	228	7	0.8	9.1	298	195	101	37	158	3	5		92	81			190	200	8			168	161	97	40	121	3	5		92	79			150	200	7.8	1	100	160	90	40
0	49	2	76	64	158	120	80	99	129	5.4	0.8	4.8	136	177	108	40	137	4	4		83	69	110	70	107	112	6.2	0.7	10.8	94	190	125	52	138		5		83	71	121	85	99	101	6.1	1	72	161	100	47
0	47	2	86	75	150	102	76	164	231	6.9	0.8	13	119	147	81	42	105	2	4		86	73	119	77	125	130	7	0.7	6	87	114	57	32	82	2	4		86	73	122	74	133	173	6.3	1	114	118	86	29
0	66	1	76	47	150	116	72	398	393	13.7	0.8	22	716	145	77	38	107	2	5		76	47	118	79	352	444	12.2	0.7		121	142	67	59	83	5	5		74	46	112	62	320	420	11.5	1	110	184	118	44
0	53	20	95	76	159	144	79	180	190	7.5	0.8		144	128	66	33	95	5	4	2	75	139	140	75	199	210	10	0.8		90	110	70	35	75	5	4	2	77	73	133	70	193	218	8.9	1	90	120	75	40
0	51	12	105	103	163	110	70	159	127	6.5	0.8	3.6	133	186	86	74	112	1	5	1	105	102	130	70	130	151	7.6	0.8	3.6	153	164	60	52	112	16	5	1	103	103	135	75	205	282	7	1	100	150	90	40
0	54	6	86	68	151	119	82	173	182	7.5	0.8	20	160	143	63	48	95	2	5		86	72	125	76	128	200	9	0.8	6	160	143	63	48	95		5		87	71	115	78	320	340	9.8	1	150	127	65	32
0	65	8	100	74	156	125	72	108	122	6	0.8	10	180	165	93	36	129	2	6	2	100	71	118	71	110	121	6.5	0.9	25	180	165	93	36	129	2	6	2	100	74	127	72	108	115	6	1	200	145	110	45
0	73	11	93	63	156	143	84	124	135	7.2	0.8		106	180	120	58	122	3	4	2	100	65	149	83	170	312	7.2	0.9		200	160	69	51	109	3	4	2	101	63	168	88	121	130	7.9	1	77	131	71	44
0	68	1	91	83	160	140	50	133	121	6.1	0.8	12.2	221	164	101	43	121	3	5	2	111	82	151	93	200	209	7.4	0.9	4.6	205	155	80	34	121	3	5	2	108	80	137	94	150	172	7.2	1	222	137	91	36
1	57	10	97	75	171	120	60	98	225	6.3	0.8	12	100	160	99	41	119	2	5		95	73	130	90	117	134	6.8	0.9	23	96	113	60	46	67	2	5		96	72	135	82	112	201	6.9	1	228	154	71	36
0	49	8	110	101	160	125	96	221	250	9.9	0.8	25	135	149	64	60	89	3	4	2	110	100	144	82	160	275	8.5	0.9	10	123	181	98	43	138	3	4	2	106	98	125	75	219	258	9.3	1	122	198	128	46
0	60	16	93	72	157	138	77	120	119	6.5	0.8	20	118	161	82	73	88	5	4	2	93	72	138	82	203	272	10	0.9	12	177	206	103	45	161	4	4	2	94	80	140	90	203	278	10	1	177	206	103	45
0	57	17	85	67	163	110	70	123	129	7.7	0.8	2.6	191	195	119	49	146	2	5	2	96	70	123	66	131	129	6.4	1	8.2	168	169	91	56	113	2	5	2	96	69	140	77	104	102	5.6	1	133	193	91	54
0	45	13	110	84	158	100	80	162	335	7.4	0.8	29	114	163	74	45	118	3	0	2	100	89	124	73	148	152	6.7	1	7	82	145	101	46	99	4	4	2	100	92	125	78	182	144	8	1	125	263	182	42
1	66	1	101	79	163	142	101	217	230	8.9	0.8	11	229	168	89	36	132	2	4	2	102	84	144	95	115	261	6	1	14	183	130	56	37	93	2	4	2	102	84	125	90	141	164	6.4	1	269	120	55	31
0	65	7	97	73	151	146	66	171	284	6.9	0.8	80	319	217	102	51	166	4	5	2	94	72	143	88	153	239	7.5	1	5.5	315	197	89	45	152	4	5	2	94	74	142	84	156	246	8.9	1	284	162	101	47
1	52	2	96	88	176	110	80	120	150	7.6	0.8	0	337	211	105	50	161	4	5	2	96	88	110	90	150	200	8.1	1	5	292	162	110	23	139	4	5	2	97	88	114	80	210	250	7	1	290	165	100	30
0	40	3	67	56	163	97	64	119	127	7.9	0.8	13	93	141	98	47	94	4	0		67	60	117	76	262	357	7.2	1		51	170	103	52	118	4	5		70	66	120	78	241	440	7.3	1	67	198	108	76
0	61	8	111	79	155	151	82	262	300	9.7	0.8	10	342	187	125	34	153	4	0	2	110	78	130	80	200	220	10	1.1	50	328	180	112	30	150	4	5	2	108	78	184	75	135	260	10.5	1	390	195	100	20
0	66	4	103	81	152	111	72	257	380	13	0.8	16	102	110	60	30	80	5	5	2	102	83	112	74	118	256	5.5	1.4	3	162	123	56	33	90	4	5	2	102	82	105	71	138	162	6.3	1	159	97	42	55
0	66	12	107	88	160	153	93	183	136	9.7	0.8		134	159	100	38	121	4	6	1	112	90	169	93	197	200	7.9	1		168	161	83	44	117	4	6	1	106	79	149	92	402	520	13.4	1.06	339	259	179	43
0	70	5	114	84	160	192	103	263	300	8.7	0.8	2198	205	212	122	49	163	2	0	4	114	88	174	90	215	245	10.5	0.9		144	165	94	39	126	4	5	4	114	91	169	96	155	332	9.7	1.08	148	179	97	58
0	58	18	93	76	168	141	89	256	275	10	0.8	10	312	240	125	52	188	3	4		93	73	134	84	368	370	9	0.7		150	156	78	48	108	3	4		93	72	137	85	175	210	9.2	1.1	164	198	105	60
0	65	10	80	53	153	113	72	164	331	8.9	0.8	8	150	159	79	50	109	4	5	1	80	54	126	83	171	315	5.6	1	4	115	137	49	65	72	2	5	1	80	59	128	68	149	244	6.8	1.1	143	125	42	63
0	46	15	103	82	167	115	86	178	255	7.9	0.8	5	80	162	109	32	130	4	4	2	103	84	128	95	274	363	10	1		120	180	120	55	125	4	4	2	104	87	158	90	159	276	7.3	1.1	136	216	145	37
1	66	18	106	100	179	131	76	218	249	8.1	0.8		126	109	63	32	77	3	5		113	95	117	66	133	277	7.5	1		93	162	91	40	122	4	6		115	105	192	82	93	110	6.2	1.12	60	166	107	47
1	44	4	85	85	171	100	40	159	170	7.76	0.8	6.1	275	169	86	28	141	5	5		97	86	136	86	107	131	7.3	0.8		400	144	99	44	100	4	5		97	89	120	85	103		7.8	1.2	376	144	32	32
0	60	3	106	66	138	152	82	88	120	7.2	0.8	10	201	175	61	74	101	2	5	2	106	70	149	73	82	120	6.2	0.9		125	149	54	66	83	2	5	2	105	69	125	65	97	176	6.9	1.2	136	159	87	49
1	58	10	88	74	166	180	100	124	198	8.1	0.8	19.5	92	133	64	40	93	3	5	10	91	72			124	200	6.6	0.9		60	109	50	34	75	3	5	10	105	75			153	285	5.3	1.2	162	135	82	32
0	51	17	114	112	163	110	70	131	212	11.7	0.8	66.7	131	159	72	61	98	5	5	1	115	118	138	72	124	174	7.6	1	12.2	143	188	116	43	145	4	5	1	112	115	133	69	101	115	7.8	1.2	207	168	82	45
1	45	23	95	76	180	122	85	231	260	11.5	0.8	5	129	109	53	30	79	3	5		92	84	119	77	140	152	6.5	1	5	70	99	55	30	69	5	5		88	92	130	80	190	253	6.8	1.2	77	107	60	38
1	48	4	96	86	168	140	90	132	240	8.2	0.8	12	136	190	127	51	139	4	4	2	96	87	146	78	223	198	7.5	1.1	230	189	141	66	37	104	4	4	2	93	89	137	87	215	230	11.5	1.2	114	151	102	26
1	66	7	110	90	164	167	97	306	322	11	0.8	10	127	129	82	31	98	2	4	2	108	84	160	95	218	300	10.2	1.8		202	187	115	31	156	3	4	2	103	87	144	72	207	411	8.1	1.2	102	136	71	35
0	61	3	112	89	170	120	70	190	190	5.8	0.8	14	160	161	89	70	91	2	5		108	88			126	162	6.3	0.8	14	190	181	99	70	111	2	5		104	86			176	165	11	1.3	147	178	106	39
0	61	11	75	45	153	130	70	218	326	11.2	0.8	7.6	49	150	88	53	97	3	0	1	76	51			200	260	8.1	0.9	3.8	52	157	87	55	102	3	5	1	93	60	141	93	180	210	6.4	1.4	52	97	53	33
1	61	7	100	77	176	114	68	174	198	6.7	0.8	4	58	112	78	34	78	4	4		101	79	121	70	95	186	5	0.9	15	60	112	65	40	72	4	4		100	82	140	78	120	140	6.3	1.5	158	145	80	35
0	44	1	106	91	147	160	110	121	128	6	0.82		195	170	95	36	134	5	5	6	105	93	139	89	154	166	7	0.9		215	158	64	51	107	3	4	6	108	93	130	86	179	246	8.3	0.9	396	159	43	36
1	60	3	80	65	165	111	75	127	172	7.9	0.84	10	118	149	93	31	118	4	4		80	64	95	62	114	146	6.5	1	12	81	95	43	30	65	4	4	0	80	64	105	80	105	111	5.2	1.3	104	101	45	50
0	56	7	100	77	160	197	99	181	210	10.6	0.85	10	185	161	80	41	120	3	5	2	100	75	183	90	167	200	9.2	0.9	20	188	205	122	43	162	4	5	10	87	77	176	69	254	304	12	1	147	162	104	42
0	54	28	90	70	161	120	70	159	258	8.4	0.87	3.9	301	195	100	35	160	4	0		103	70	127	63	146	265	8.1	0.7		383	266	154	35	231	4	5		88	71	124	60	110	184	8.9	0.68	223	174	87	42
0	45	5	113	84	154	135	95	353	390	7.6	0.87	10	129	144	62	46	98	3	5	2	92	154	156	86	130	129	6.3	0.9	15	113	113	51	46	67	4	5	2	115	93	140	87	120	125	6.5	0.8	113	113	51	46
0	54	15	123	94	168	100	60	187	190	7.1	0.87		139	163	89	47	116	4	0	3	124	96	98	62	162	200	5.7	1		219	227	140	44	183	4	5	3	120	97		121	167	180	9.3	0.8	221	228	134	49
0	66	12	86	64	156	148	85	128	152	5.7	0.89	25	104	169	99	49	120	3	4	2	86	63	140	80	148	229	5	1	12	85	141	68	36	105	2	4	2	88	78	120	80	120	180	6.4	0.8	126	166	82	47
0	65	17	101	71	162	133	70	198	326	11.2	0.89	5	167	240	142	60	180	5	0	1	100	69	133	78	124	202	8.2	0.95		273	253	138	53	200	4	4	1	106	72	168	82	139	140	8.3	0.9	220	130	50	38
0	63	20	90	59	152	140	82	69	162	6.8	0.9		49	163	80	63	100	3	4	2	78	59	145	80	126	160	7.4	0.8	75	120	173	84	65	108	4	4	2	81	55	122	76	154	200	8.6	0.6	106	150	70	59
1	40	9	90	84	175	140	88	88	112	6.6	0.9	5	272	187	92	42	145	3	0	2	96	80	110	75	103	110	7	0.8		272	187	92	42	145	2	5	2	97	75	140	90	210	380	10	0.6	93	165	90	50
0	53	7	100	84	159	120	86	195	210	8.7	0.9	3.5	99	153	93	40	113	4	0	2	100	84	120	76	157	229	5.8	0.9	4	54	160	87	87	73	4	5	2	105	85	137	81	172	185	9.1	0.6	45	170	85	55
1	66	3	88	68	170	120	76	110	140	8	0.9		87	263	124	61	202	5	0		88	65	111	74	67	120	7.9	1.1		127	180	91	59	121	4	5		88	63	98	67	317	350	8	0.63	116	157	100	45
0	65	3	102	75	162	137	78	120	150	6.2	0.9	29.5	165	138	70	35	103	2	4		92	74	131	84	154	180	6.4	0.7		127	148	73	49	99	2	4		93	72	110	80	191	202	6.8	0.7	158	201	136	36
0	45	16	105	93	156	120	70	270	360	7.3	0.9	4.2	118	159	92	35	124	4	5	2	104	81	113	63	109	125	6.4	0.9		151	120	51	38	82	4	5	2	106	85	124	78	132	145	6.4	0.7	96	124	62	42
1	67	7	90	68	176	100	60	130	182	5.1	0.9	4.2	91	120	60	43	77	2	1		88	71			118	152	7	1	4.8	105	109	47	46	63	2	1		92	70			107	120	5.2	0.7	125	104	47	33
1	47	1	108	87	167	128	88	217	314	9.4	0.9	12	177	127	58	32	95	2	4		102	86	120	70	220	237	8.2	1	10	269	153	63	36	117	3	4		104	85	123	90	172	302	9.8	0.7	87	135	90	30
1	70	12	88	74	160	120	90	304	521	12	0.9		114	119	63	33	86	4	6	8	88	70	128	85	304	521	12	0.92		114	119	63	33	86	4	6	1	89	76	131	88	174	295	9.4	0.78	109	112	54	36
0	51	20	111	90	161	152	89	136	145	7	0.9		142	160	84	47	113	1	5	2	98	90	131	87	110	172	7.9	0.6	12	128	202	143	33	169	1	5	2	94	90	165	88	126	132	6	0.8	122	205	119	61
0	65	25	88	67	154	140	80	115	165	7.7	0.9	7.6	154	137	69	37	100	4	4		87	66			140	190	9.2	0.6		166	158	86	39	119	4	4		89	68	138	82	150	162	6.9	0.8	376	147	72	32
0	45	16	95	73	152	114	67	207	408	8.2	0.9	8	118	135	78	33	102	4	5		95	72	119	76	140	186	6.4	0.7		74	125	80	33	92	4	5	0	96	66	115	75	88	135	6.1	0.8	110	132	70	40
1	40	1	99	84	177	126	88	118	125	6.5	0.9		95	168	109	40	128	2	5	2	99	90	134	85	110	118	7.3	0.8	4	127	147	89	32	115	2	5	2	98	88	116	73	106	110	5.3	0.8	139	153	81	44
0	56	4	75	67	158	113	71	184	249	7.7	0.9	10	125	152	82	37	115	3	6		75	67	137	76	149	177	7.7	0.8		112	129	74	32	97	3	6		74	56	117	69	95	120	5	0.8	68	136	81	41
0	66	11	89	58	158	136	61	134	165	6.6	0.9		223	221	135	41	180	2	0		88	60	141	80	128	294	7	0.8		236	156	73	35	121	2	4		90	60	142	83	120	130	4.5	0.8	210	168	81	45
0	66	2	100	70	152	110	60	131	250	8	0.9	3.6	129	116	48	42	74	3	5		88	74			136	270	7.7	0.8		150	84	52	26	58	3	5		89	75			135	282	9.5	0.8	186	115	38	39
0	66	25	81	58	159	110	60	302	330	13.5	0.9	23.2	147	148	40	72	76	4	0		100	60			170	198	8	0.8		109	159	95	35	124	4	5		81	70	140	82	302	300	12.8	0.8	122	188	108	56
0	65	8	102	80	158	128	83	159	253	9.5	0.9	18	182	151	68	46	105	3	5		105	86	157	90	154	232	8.6	0.9		183	122	48	45	77	3	5		105	87	133	80	134	130	6.9	0.8	125	157	86	46
0	66	10	95	63	147	135	70	198	220	11.5	0.9	6	173	220	118	36	184	5	4		95	56	112	61	126	75	6.3	0.9		171	222	126	62	160	4	4		96	58	108	97	102	155	4.9	0.8	131	196	96	57
0	53	0.2	107	94	155	120	80	112	188	6.6	0.9	3.2	186	207	108	47	160	2	0		109	94	118	81	123	183	6	0.9		119	190	131	48	142	2	4		108	96	116	68	127	170	6.4	0.8	109	163	109	40
0	49	10	86	62	150	146	92	170	207	7.2	0.9	5	218	221	125	52	169	2	5	2	85	61	133	92	148	161	6.8	0.9	10	227	246	151	49	197	2	5	2	83	61	146	91	150	192	7.9	0.8	202	129	84	45
0	60	10	90	70	164	155	114	102	119	6.2	0.9	10	263	192	87	52	140	2	5	2	97	72	112	78	140	164	6.9	0.9	20	263	192	87	52	140	2	5	2	93	78	150	85	172	221	8.8	0.8	52	193	116	2
1	65	5	101	87	177	130	80	127	140	7.4	0.9	14	115	153	92	45	108	2	4		102	84	117	82	125	133	6.7	0.9	10	93	131	79	34	97	2	4		104	85	125	77	115	250	9.3	0.8	137	149	85	37
0	65	6	96	79	150	153	80	262	373	8	0.9		184	160	110	39	121	3	0		96	80	176	91	150	301	6.7	0.9		270	181	86	45	136	3	5		96	78	124	64	132	271	7.9	0.8	230	180	107	43
0	65	6	108	87	158	150	79	319	431	9.4	0.9	6	312	313	195	54	259	4	4	2	108	87	150	79	308	394	12	0.9	8	312	319	205	55	264	4	4	2	103	86	154	78	290	320	11	0.8	258	200	150	47
0	45	18	85	66	151	115	71	260	393	10.2	0.9	24	184	243	165	50	193	3	0		80	71	115	76	195	250	9	0.9	5	158	245	159	54	191	4	5	0	83	75	115	75	218	425	9.4	0.8	182	150	75	60
0	55	3	92	70	166	136	84	142	123	5.9	0.9	6	100	180	118	42	138	2	5	2	92	69	110	82	150	164	6.5	1		178	128	123	39	89	2	5	2	93	63	108	72	136	193	6.7	0.8	102	206	148	37
1	61	4	88	62	160	110	70	111	146	6.6	0.9	3.6	91	170	80	42	128	3	0		89	66			220	262	6.8	1		71	129	76	49	80	3	6		92	59			153	234	7.8	0.8	100	130	90	35
0	62	6	82	61	159	105	70	220	260	10	0.9	4	140	176	100	50	126	4	4	2	88	60	104	82	168	217	7.2	1	10	130	198	137	35	163	4	4	2	87	62	136	90	220	240	7.5	0.8	270	166	67	27
0	66	16	98	70	160	132	71	146	169	6.5	0.9	8	281	167	62	42	125	2	0	2	99	74	136	83	142	235	6.9	1	6	98	142	82	47	95	1	5	2	100	73	129	73	133	320	7.1	0.8	116	141	83	38
0	60	30	96	70	168	140	80	125	145	7.7	0.9	15	142	138	77	45	93	4	5		96	75	140	88	317	360	10	1.2		125	179	135	40	139	4	5		96	140	145	99	125	180	6.6	0.8	80	266	150	87
0	42	4	78	71	146	115	72	79	120	7.3	0.9	9	286	137	64	28	109	5	4	2	78	43	106	76	93	286	6.6	1.3	15	217	115	69	33	82	4	4	2	78	43	112	70	82	95	7.2	0.8	148	113	100	35
0	52	1	96	70	153	95	64	215	240	8.1	0.9		154	200	127	42	158	2	0		102	72	120	66	125	217	6.7	0.6		241	146	56	41	105	3	5		99	71	104	69	134	171	8	0.9	114	160	83	47
0	48	12	114	82	163	147	92	258	277	9.3	0.9	10	99	150	70	32	118	2	4		114	80	148	88	134	155	8.7	0.8		84	150	59	44	106	2	4		112	79	128	78	98	112	6	0.9	99	97	60	36
0	79	1	113	76	164	142	85	96	103	9.7	0.9		171	184	111	52	132	3	0	2	114	80	149	88	99	100	5.7	0.8	5.2	245	222	112	61	161	3	5	2	110	75	127	88	129	130	6.6	0.9	171	155	73	47
0	60	14	76	61	155	100	50	176	221	7.9	0.9	3.7	127	122	54.6	42	80	1	5	2	78	60			210	284	9.2	0.8		275	175	94	45	130	3	5	2	81	65			117	140	7.7	0.9	251	147	70.8	26
0	55	3	92	54	148	160	85	157	175	7	0.9	8	132	189	129	34	155	2	5	2	72	50	126	78	143	160	7.4	0.8		89	112	58	36	76	2	5	2	74	50	120	88	146	164	6.7	0.9	108	213	133	58
0	54	7	87	67	154	120	73	179	277	7.7	0.9	17	160	245	183	46	199	3	0		87	66	141	76	118	157	7.4	0.8	2	101	119	65	37	82	3	5		87	67	125	71	103	182	6.3	0.9	71	122	73	40
0	48	20	82	65	160	143	94	161	268	7.2	0.9	6	241	238	161	50	188	3	0		86	59	101	62	194	284	7.2	0.8	13	116	118	39	39	79	3	4		78	61	91	61	153	193	6.9	0.9	74	132	75	42
1	65	10	91	71	163	96	68	214	240	10.4	0.9	26	210	127	59	41	86	3	4		90	66			200	228	5.1	0.8		210	127	60	40	87		4		91	60			268	230	10	0.9	315	121	70	43
1	42	1	88	64	170	140	93	196	330	6.7	0.9	6.3	68	128	71	43	85	3	4		87	68	131	83	146	259	6.6	0.8	12	85	106	51	38	68	3	4		86	67	130	93	379	540	11	0.9	118	144	77	43
0	52	7	116	92	153	157	98	145	223	7	0.9	18	155	165	91	43	122	2	0	2	116	91	140	79	122	192	7.5	0.9		125	108	64	42	66	2	5	2	89	89	166	95	92	96	6.2	0.9	102	133	57	44
0	50	14	107	86	180	100	70	118	158	6.8	0.9	3.5	152	206	152	34	172	2	4	2	88	81	111	63	122	79	6	0.9	10	158	190	150	40	150	2	4	2	88	82	113	76	100	110	5.8	0.9	113	192	138	36
0	69	11	85	60	158	120	72	110	144	6.7	0.9	10	91	164	81	60	104	2	5	1	85	60	120	72	125	165	6.5	0.9	12	88	223	126	59	164	2	5	1	85	58	111	62	100	131	6.3	0.9	78	169	85	63
0	49	12	102	96	160	182	100	171	279	9.3	0.9		266	194	75	65	129	3	5	2	102	95	167	80	105	136	5.8	0.9		116	175	92	60	115	3	5	2	100	102	148	95	100	145	6.5	0.9	174	173	82	56
1	70	6	99	84	173	120	70	146	180	6.5	0.9	6.1	181	160	106	33	127	5	5	4	97	83	161	88	149	175	7	0.9	6.1	150	183	102	34	149	4	5	4	98	83	127	69	149	170	6.5	0.9	172	175	115	33
0	54	3	84	64	163	118	76	96	110	9.5	0.9	6	62	136	67	35	101	2	4		84	65	104	82	104	149	6.7	0.9		77	156	82	58	98	2	5		93	70	127	73	139	173	7.4	0.9	79	136	85	65
0	51	6	98	79	165	100	80	145	220	8.8	0.9	3.2	177	222	170	45	177	5	4		103	76	131	77	281	430	12	0.9		166	129	37	59	70	4	5		109	70	135	75	206	184	14	0.9	87	229	133	38
0	44	6	102	90	157	113	70	231	363	6.8	0.9	9	170	162	115	23	139	4	5		105	82	125	71	156	228	7	0.9		352	212	95	40	172	4	5		103	84	131	80	171	211	5.9	0.9	190	111	36	37
1	41	24	85	66	178	120	60	219	479	8.6	0.9	4.6	87	129	81	58	71	4	4		86	68			265	280	8.6	0.9		95	197	87	44	153	4	5		87	65	130	73	232	240	10	0.9	83	96	37	42
0	65	5	115	80	152	129	69	109	120	6.4	0.9		229	139	68	25	114	3	5		113	73	95	80	117	168	7.5	0.9		260	207	119	36	171	3	5		104	78	134	78	169	249	7.1	0.9	321	175	40	20
0	43	12	103	99	170	130	82	181	269	6.8	0.9	15	216	156	69	44	112	1	4		103	93	105	70	172	316	6.8	0.9	30	143	149	99	48	101	3	4		104	93	105	71	188	256	7.1	0.9	142	127	65	38
0	46	10	105	70	153	125	80	206	210	10.1	0.9	13	173	138	63	40	98	3	5		105	70	125	80	280	426	9	0.9	23	222	169	92	30	139	3	5		96	74	111	80	250	277	8	0.9	158	160	84	44
0	48	10	86	59	153	143	78	121	140	6.7	0.9	26	159	255	150	40	215	2	4	2	81	56	133	76	158	233	7.4	0.9	22	94	160	83	40	120	2	4	2	80	58	133	70	164	283	7.5	0.9	149	260	184	46
0	66	10	94	80	165	140	87	142	131	6.2	0.9	5	166	204	87	84	120	2	0		82	75	140	82	143	120	7.4	0.9	5	184	242	120	85	157	2	4		89	72	152	72	147	291	8.8	0.9	129	125	98	71
0	70	12	76	52	156	115	68	201	335	7.3	0.9	3.7	168	238	150	54	184	3	0	2	75	55			153	305	6.1	0.9		97	179	97	63	116	3	5	2	75	59			126	331		0.9	200	217	129	57
0	69	3	77	68	151	129	68	157	170	6.5	0.9	5	80	108	53	39	69	2	5		76	66	138	78	143	150	5.6	1		72	88	45	28	60	2	5		77	64	123	74	139	136	6.3	0.9	66	97	56	37
0	65	8	105	80	158	132	77	136	184	6.4	0.9	10	221	201	125	31	170	2	5	2	104	76	114	68	120	106	6.5	1	10	182	137	75	29	108	2	5	2	100	75	105	66	143	155	7.9	0.9	170	155	67	54
0	56	13	94	65	150	91	43	294	280	9.6	0.9		168	175	104	37	138	2	5	1	95	64	125	86	180	280	6.9	1		121	175	104	57	118	2	5	1	88	65	102	68	177	180	6.5	0.9	122	172	97	39
0	51	5	97	82	163	130	80	165	200	7	0.9		271	127	47	33	94	16	5		97	82	147	70	143	186	7.3	1		187	118	50	30	88	16	5		96	80	130	80	133	180	7.3	0.9	167	120	40	46
0	53	2	110	81	166	120	80	266	377	7.9	0.9	866	298	202	135	33	169	3	5	2	108	87			209	294	7.4	1		334	189	104	25	164	3	5	2	104	83			182	212	7.2	0.9	291	166	107	25
1	53	16	96	82	177	110	60	170	210	8.4	0.9	6.2	206	130	69	29	101	4	0	2	97	80			165	243	6.4	1		163	117	64	34	83	4	5	2	99	84			158	273	6.7	0.9	134	116	59	24
1	65	12	86	67	159	134	76	267	325	8.4	0.9	12	164	200	127	39	161	3	5		86	65	124	76	258	244	8.4	1	90	149	251	169	52	199	3	5		86	65	118	62	271	313	8.4	0.9	140	119	50	45
1	78	10	80	59	172	131	65	151	180	7	0.9	5	103	179	99	46	133	2	4		83	57	125	62	165	206	5.7	1.1		90	108	49	41	67	2	4		85	55	85	60	144	169	7	0.9	85	109	53	43
1	58	30	108	99	150	127	77	176	180	6.9	0.9	5	326	145	80	35	110	4	0	10	108	99	125	70	169	200	7.2	1.5	5	70	152	80	35	117	5	4	10	107	99	160	80	143	150	7.6	0.9	260	140	51	35
0	66	14	102	71	153	178	72	120	136	8.3	0.9		87	161	85	59	102	4	5		103	71	142	67	218	270	7.9	0.9		120	154	89	41	113	4	5		103	70	147	68	108	120	7.9	0.99	100	169	96	48
1	54	14	91	84	173	125	79	120	233	9.9	0.9		61	131	90	40	91	5	5		91	83	104	76	160	250	8.4	0.89		130	169	101	42	127	4	5		90	82	111	68	87	157	5.5	1	83	113	53	42
0	57	4	98	83	150	140	73	165	206	8.3	0.9	12	155	135	71	33	102	3	6		98	83	130	76	215	199	8	0.9		203	140	67	32	108	15	6		94	87	140	60	136	150	7.1	1	122	134	75	25
0	54	26	95	78	157	129	85	86	130	5.4	0.9	5	132	160	91	22	138	4	0		101	93	139	89	115	96	6.5	0.9		158	192	109	51	141	4	6		100	92	112	77	151	164	6.5	1	148	147	76	41
0	50	0.2	76	61	164	90	50	80	185	9.3	0.9	3.2	99	176	103	54	122	1	0		74	56	102	87	232	379	8.9	0.9		101	227	139	65	162	3	5		76	57	104	79	164	188	11.9	1	90	180	112	50
0	67	6	86	79	161	100	60	300	400	12.5	0.9	4.2	161	149	78	53	96	3	5	6	93	84	130	80	268	300	10.7	0.95	5	138	154	70	54	100	4	5	6	94	86	131	60	181	216	7.4	1	144	136	65	35
1	54	30	80	67	175	117	70	112	235	10.7	0.9		76	177	100	61	116	4	4	2	81	72	130	88	240	293	7.8	1	148	92	204	126	59	145	4	5	2	81	71	120	77	80	120	5	1	82	127	67	43
0	66	16	86	59	159	109	54	126	130	5.9	0.9	12	218	110	35	49	61	2	4		86	62	123	61	110	154	6.9	1		303	157	75	45	112	2	4		86	62	112	61	112	120	6.6	1	237	130	71	38
1	60	8	100	70	169	135	79	95	115	6	0.9		59	117	60	31	86	15	8		100	70	135	74	159	280	7	1		180	160	117	40	120	17	8		102	69	140	88	100	150	7.4	1	81	174	99	40
0	67	15	97	69	146	142	70	144	216	8.3	0.9	10	123	169	95	47	122	3	4		97	71	101	68	106	165	8	1		104	180	106	53	127	3	4		100	69	133	69	159	172	8.2	1	105	181	99	57
1	57	3	100	88	175	134	91	111	239	5.3	0.9	15	181	111	52	33	78	3	4	1	100	87	147	86	140	155	6	1	54	100	140	90	40	100	3	4	1	98	88	135	85	174	190	6.3	1	104	149	86	39
0	65	1	81	68	154	141	90	124	268	6.1	0.9	10	43	139	83	47	92	2	4		82	74	141	74	198	301	6.5	1	12	130	135	120	49	86	2	4		83	70	141	85	240	202	6.4	1	58	173	97	64
1	57	9	89	80	169	140	86	312	402	15	0.9	250	353	269	132	61	208	3	5	2	105	89	160	82	172	342	8.2	1		156	146	86	49	97	4	5	2	105	91	128	82	159	220	8.8	1	80	125	59	46
1	50	3	95	87	178	127	80	132	140	6.8	0.9		73	181	111	47	134	5	4		95	84	160	85	117	175	6.2	1		76	149	92	41	108	2	4		92	82	117	73	143	223	6.2	1	77	150	93	40
1	58	7	103	82	171	110	60	89	325	9	0.9	3.4	209	140	85	42	98	3	5	9	103	90			190	210	10.6	1		337	178	86	30	148	3	5	1	100	83			200	225	10	1	80	120	65	37
0	65	29	91	62	154	170	82	279	300	12	0.9	22	360	234	126	36	198	3	0	2	95	64	151	80	172	138	7.1	1		146	151	76	45	106	4	5	2	95	64	160	90	230	250	8.9	1	248	156	90	50
0	59	2	103	88	167	150	80	185	249	8	0.9	7	255	194	84	59	135	3	5	10	90	80			177	200	8.6	1		214	245	153	49	196	3	5	2	94	79			149	271	7	1	289	187	96	42
0	50	10	99	70	147	143	80	99	226	7.6	0.9	10	85	155	91	42	113	3	5	9	100	75	155	94	97	303	7.6	1		79	132	79	42	90	16	5	2	100	75	150	85	127	310	9	1	124	222	45	120
0	56	4	80	61	156	120	70	150	182	7.2	0.9	3.8	168	135	76	45	90	2	4	10	81	68			105	175	6.7	1.1		207	153	67	45	108	3	4	2	84	70			127	252	7.7	1	258	146	108	37
1	73	4	100	84	170	140	70	108	250	8.9	0.9	234.8	342	138	35	34	104	5	5	2	102	78			138	294	8.5	1.1	136.2	237	144	67	31	113	4	5	2	98	81			116	292	6.8	1	194	160	83	38
0	52	12	93	71	164	140	80	91	116	5.1	0.9	150	122	175	102	56	119	3	4	10	90	75	136	86	156	269	10.5	0.7	85	132	108	28	53	55	2	4	2	100	77	143	80	165	261	8.2	1.1	138	163	95	40
1	51	17	90	75	178	127	78	313	530	10.1	0.9	3.6	316	220	125	44	176	3	5		89	80			219	347	7.8	0.7	12.8	79	149	79	56	93	4	5		91	85	132	80	160	293	8.1	1.1	107	140	75	44
1	57	8	110	96	171	140	82	127	175	6.6	0.9	5	230	145	30	69	76	3	4		110	100	125	75	139	247	7.4	0.8		225	176	91	40	136	3	4		111	91	143	93	170	226	8.2	1.1	112	170	96	45
0	58	10	110	84	161	122	68	150	180	7.5	0.9	5	106	145	85	42	103	3	4	4	110	80	118	62	139	150	7.3	0.9		100	130	81	39	91	3	4	1	110	83	129	68	161	177	7.2	1.1	153	156	84	45
0	65	20	112	84	159	195	97	212	250	11.5	0.9	3	420	197	120	30	167	4	4	11	116	84	166	86	287	300	9.4	0.9		293	193	102	32	161	4	4	2	102	82	163	80	272	295	9.3	1.1	326	158	103	48
0	65	12	94	71	150	110	70	100	109	7.5	0.9	3.6	140	150	88	43	107	3	5	6	93	70			160	285	9	1	25	80	150	85	53	97	3	5	1	96	78	154	79	190	170	7.9	1.1	120	165	92	50
0	66	12	100	80	160	150	90	142	224	9.3	0.9		182	182	126	58	124	2	0	8	105	80	141	86	177	190	8.7	1.1	3.1	107	204	113	50	154	4	4	1	103	88	168	81	120	133	5.7	1.1	89	160	82	52
0	75	2	95	65	154	150	77	140	252	6.9	0.9	10	217	161	79	40	121	2	4	11	95	66	186	81	121	205	7.3	1.1		158	169	91	46	123	2	4	2	93	65	168	88	136	223	7	1.1	209	166	87	39
1	61	7	99	78	168	134	84	122	225	8.3	0.9		117	107	43	41	66	2	5	4	99	74	114	70	134	218	6.2	1.2	10	127	158	98	44	114	3	5	4	99	78	125	79	108	188	6.5	1.1	117	107	43	41
1	65	20	98	78	172	120	80	271	254	9	0.9		93	159	88	52	107	4	5		102	80	122	62	165	190	7.2	1		77	163	90	58	105	4	5		96	79	127	73	252	280	8.8	1.13	91	166	95	52
1	40	1	93	78	166	119	83	110	121	6	0.9	2	148	174	91	63	111	5	4	6	93	80	133	93	109	234	6	0.9		238	148	47	58	90	4	4	6	91	82	185	95	89	125	6	1.2	232	108	85	55
1	77	4	90	65	170	140	75	127	254	6.7	0.9		90	186	112	50	136	16	5		100	68	120	70	103	150	6.9	0.9		90	181	112	50	131	16	5		92	70	120	60	86	150	6.8	1.2	91	140	84	37
1	59	5	90	72	173	110	70	84	175	5.8	0.9	9.6	169	178	107	37	141	3	5	10	91	73	110	70	178	333	8.9	1.1	3.6	129	122	61	35	87	3	5	10	88	72	110	70	80	178	6.9	1.2	107	157	107	29
1	42	1	95	78	164	120	80	143	288	9.4	0.9	9	217	196	90	24	172	1	4	2	94	80			164	286	9.7	1.1		82	170	95	39	131	2	5	2	90	82			143	277	8.7	1.2	238	175	98	39
1	66	2	95	68	169	138	95	162	239	9.8	0.9		173	199	118	46	153	3	0		90	67	114	77	167	127	7	1.2		144	198	136	33	165	3	5		87	68	126	85	218	292	7.3	1.2	109	203	113	51
1	69	3	105	80	165	140	68	168	200	6.4	0.9		140	260	100	33	227	4	4	9	105	96	135	80	166	200	7.3	1.3		294	240	130	85	155	4	4	9	102	76	135	70	166	200	7.3	1.2	296	240	120	50
0	66	14	87	59	147	140	80	239	255	7.6	0.9	8	73	209	100	58	151	4	8	2	87	60	150	82	180	190	7.8	1.08	5	247	145	68	45	100	4	8	2	90	60	138	80	152	255	7.8	1.3	267	167	90	50
0	67	8	76	65	159	170	80	447	429	10	0.9	22	141	168	63	30	138	5	0	9	76	64	170	80	234	273	7.5	1.2	10	128	185	102	57	128	4	5	2	73	68	150	91	290	301	8.6	1.3	163	196	123	40
1	62	8	92	78	170	150	77	84	222	8	0.9	12	176	107	35	65	42	1	4	2	84	69	133	79	200	235	9.1	1.8	15	100	125	70	40	85	15	4	2	84	70	130	68	165	132	8	1.5	101	110	53	24
0	67	15	111	75	151	130	85	295	300	11	0.9	11	112	180	117	40	140	4	6	10	103	76	161	90	334	378	11.2	0.7		166	191	111	46	145	4	6	2	110	74	140	69	559	537	7.8	1.8	178	196	132	33
0	68	13	97	68	152	111	72	116	200	6	0.9	5	86	118	76	54	64	1	5	10	96	69	169	72	118	121	5.7	0.9	7	142	141	71	40	101	1	5	2	109	73	166	83	174	309	7	1.9	128	170	93	51
0	51	3	100	69	161	100	60	147	130	7.6	0.91	65	232	228	150	32	196	2	0	4	105	73	115	71	99	110	5.7	0.9	3.8	168	175	127	33	142	2	5	4	104	71	112	72	119	239	7.4	0.87	239	146	58	40
1	68	15	94	75	162	160	80	146	215	7.3	0.91	7.8	134	241	161	53	188	3	5	2	102	73	133	71	92	237	7.1	0.9		73	164	79	70	94	3	5	2	100	71	115	65	102	223	6.7	0.9	56	160	87	61
0	67	20	80	54	153	161	70	211	321	8.6	0.91	10	469	258	159	69	189	3	5		75	53	127	62	224	330	9.2	0.8	20	169	259	150	71	188	3	5		75	54	140	62	206	240	8.5	1.1	169	259	150	71
0	53	5	87	62	158	100	60	212	200	12	0.92	4.9	204	157	67	49	108	3	5		91	67			140	235	11	0.7		176	159	67	57	102	3	5		90	63			151	220	8	0.7	136	169	71	71
0	50	15	93	77	163	100	60	194	232	9.3	0.92	4.1	279	225	121	48	177	3	0		100	79	120	50	210	349	9.2	0.9	3.6	355	176	94	48	128	3	4		100	79	130	89	93	210	7.9	0.9	101	153	97	36
0	44	6	82	68	148	130	80	124	145	5.8	0.92		104	131	65	45	86	5	5		95	76	140	91	156	188	7.3	0.7		151	175	97	48	127	4	5		94	75	199	99	124	135	6.7	1.1	126	180	115	51
0	55	7	96	68	157	110	80	113	246	6.3	0.94	5.6	125	190	113	52	138	3	5		93	60			110	216	7.5			72	197	129	53	144		5		93	74			117	229	7.8		100	168	106	42
1	25	20	95	85	172	145	84	65	100	5	0.94	10	194	165	93	33	132	5	4		88	77	108	74	65	205	8.76	0.8	9	85	141	91	33	108	4	5		90	79	131	81	240	245	8	1.4	85	150	100	30
0	68	8	108	93	158	115	75	82	152	7.5	0.95	4.2	254	206	112	43	163	4	5		117	89	141	84	178	198	7.5	0.75	12	200	165	83	42	123	4	5		115	85	150	80	186	187	7.1	0.92	253	178	94	33
0	66	8	90	69	152	100	75	332	355	14	0.96		145	250	161	85	165	4	0		100	75	152	78	147	312	10.4	0.7		97	163	91	53	110	4	5		92	76	152	97	160	300	11	0.6	136	259	162	76
0	65	11	92	67	166	128	73	159	180	7.5	0.98	10	285	212	144	59	153	2	0	3	92	62	117	71	125	189	6.3	0.9	11.8	254	187	82	51	136	2	5	3	88	60	115	73	166	386	7	0.7	141	167	82	56
0	48	8	94	85	157	140	88	149	164	6.2	1	9	188	173	94	41	132	2	4		94	84	142	79	153	211	6.5	0.9	10	92	106	34	49	57	2	4		94	82	130	86	161	174	7.6		108	142	122	48
1	45	2	84	89	175	120	60	230	266	11.8	1	3.6	298	255	165	30	225	2	4		83	88			230	266	8.9	1		222	175	105	38	137	3	4		83	64	149	70	116	143	6.6	0.5	369	155	41	40
0	55	10	97	73	158	112	70	151	200	7.9	1	9	231	166	98	48	118	2	4	2	100	80	118	76	136	155	6.6	0.7	12	170	177	94	49	128	2	4	2	100	78	133	85	150	162	7.2	0.6	167	190	106	51
1	53	8	87	60	155	127	79	96	249	5.9	1	4	78	123	106	71	52	3	0	1	76	59	146	91	128	233	6.7	0.8		63	242	158	71	171	3	4	1	77	60	140	84	123	294	7.2	0.6	86	160	70	76
0	66	12	80	65	158	120	80	183	308	8.8	1	12.8	122	152	92	36	116	3	0		81	53	144	87	261	414	8.3	0.8		100	152	45	36	116	3	5		80	52	130	93	300	445	10	0.6	160	171	106	33
0	65	1	111	82	162	128	81	135	180	6.8	1	15	240	135	95	40	95	2	0	2	108	84	133	82	120	154	4.7	0.8		108	118	54	42	76	2	4	2	106	88	160	98	127	172	5.4	0.7	188	126	64	44
0	61	5	89	87	158	187	97	218	235	10.4	1	11	121	140	80	40	100	2	4	2	89	61	163	78	114	119	6.3	0.9	8	112	147	93	32	115	5	4	2	88	63	151	82	77	141	5.4	0.7	137	202	138	39
1	70	12	104	98	175	124	79	202	298	6	1	3.5	102	171	113	31	140	16	5		105	101	124	79	125	130	5.4	1		159	172	102	30	142	16	5		105	102	146	86	140	166	6.5	0.7	207	221	139	40
0	57	11	111	88	157	144	98	163	211	8.2	1	45	106	144	88	35	109	3	5	2	109	81	147	98	215	241	10.5	1.2	870	196	188	98	45	143	3	5	2	103	81	151	104	117	168	7.4	0.7	113	218	135	44
0	60	2	84	69	155	118	76	154	170	6.3	1	3.2	165	210	125	37	173	3	4		87	70			216	306	7.5	0.6		129	219	122	59	160	3	4		88	72			257	282	10.4	0.8	121	202	140	46
0	65	5	115	85	164	152	110	144	225	6.5	1	21	185	208	119	52	156	2	6	2	111	85	150	87	175	211	7.4	0.7	20	140	184	108	48	136	2	6	2	112	83	127	97	145	95	5.1	0.8	166	195	118	43
0	55	2	85	87	161	111	72	236	250	9.3	1	5	90	180	105	50	130	15	4	2	92	87	110	73	133	155	6.1	0.8		100	187	110	55	132	15	4	2	100	87	120	90	126	155	6.5	0.8	149	190	108	53
1	57	4	94	74	167	132	78	175	269	6.4	1	18	172	198	107	48	150	2	4		95	78	114	92	200	212	7.5	0.8	15	147	178	104	52	126	3	4		95	77	117	72	99	173	6.2	0.8	61	190	112	60
0	65	8	94	83	161	135	80	162	171	6.2	1	9	140	118	46	43	75	3	4	2	94	83	141	90	141	155	5.9	0.8	6	114	127	57	48	79	3	5	2	93	82	146	80	149	217	6.5	0.8	180	156	77	43
0	80	18	102	77	161	120	80	155	264	5.7	1	2.5	131	323	181	45	278	3	5	7	114	80	162	65	200	282	9.7	0.8		152	245	179	59	186	3	5	1	110	78	159	71	137	229	7.7	0.8	190	297	156	49
1	47	10	96	83	171	125	83	236	305	5.8	1	5.6	111	202	145	36	166	3	4		94	88			222	480	6.3	0.8		105	199	118	34	165	3	4		97	83			150	300	6.5	0.8	147	207	164	35
1	54	2	118	85	180	160	80	129	98	5	1	42	189	148	76.2	34	114	3	4	6	117	83			119	170	5.4	0.9	3.5	182	140	66.6	37	103	3	4	6	116	80			68	105		0.8	221	179	102	31
0	48	2	101	80	153	126	88	121	134	6.5	1	3.6	106	191	114	55	136	2	0		106	76	114	74	90	123	5.5	0.9		84	215	102	74	141	3	4		104	81	120	78	113	141	6	0.8	81	201	117	67
1	50	10	93	81	171	118	74	160	217	5.1	1	15	125	101	56	37	64	2	6	1	93	82	125	80	160	267	7.2	0.9		125	112	64	36	76	3	6	1	93	79	133	81	184	177	6.1	0.8	75	159	65	35
0	69	5	101	64	153	130	70	124	218	8.8	1	6	102	219	157	42	177	3	5		100	66			126	155	7.3	1		110	225	147	56	169		5		101	70			97	85	5.4	0.8	100	181	95	46
1	89	17	90	57	162	105	66	86	98	6.3	1		107	193	109	41	152	15	4		90	57	105	66	85	110	6.8	1		212	229	60	135	94	15	4		90	59	127	55	87	111	5.7	0.8	160	163	71	41
1	62	12	92	74	163	130	75	146	260	6.6	1	6	90	141	95	27	114	2	4		92	78	134	71	122	150	6.6	1	6	73	115	77	30	85	2	4		90	139	134	70	110	120	6.2	0.8	70	110	65	30
0	46	10	112	103	153	154	94	205	437	8.9	1	12	122	168	96	47	121	3	5	11	114	110	145	100	200	211	8.1	1	10	125	125	59	35	90	4	5	2	103	112	160	69	188	160	8.2	0.8	146	152	78	37
1	66	20	85	75	177	132	81	357	510	13.5	1	15	120	282	188	70	212	5	4	2	85	77	134	75	118	121	7.4	1	29	99	171	88	63	108	4	4	2	85	80	153	80	123	210	7.7	0.8	130	200	112	58
1	70	2	84	63	165	120	80	99	193	5.6	1		184	240	164	39	201	1	4	9	87	59			115	198	7.4	1		141	168	97	43	125	1	4	2	86	61			127	249	5.9	0.8	121	119	62	38
0	52	12	87	57	153	153	88	232	309	9	1	15	134	171	99	45	126	3	5		87	58	150	81	190	202	7.4	1	22	185	144	60	47	97	3	5		86	58	163	86	165	252	7.6	0.8	111	114	48	44
0	44	10	108	80	150	130	70	276	310	9.5	1	15	272	155	62	48	107	2	4	2	108	80	125	73	131	183	8.3	1	15	294	134	42	34	100	3	4	2	106	82	123	68	214	266	9	0.8	320	138	42	32
0	51	8	97	72	153	139	87	101	295	7.2	1	5.8	233	151	68	44	107	2	5	10	96	70	134	74	124	186	5.7	1	20	85	127	62	42	85	2	5	2	96	74	145	75	169	274	6.2	0.8	289	187	89	40
1	74	15	82	61	174	148	82	240	270	11.1	1	4	90	140	80	35	105	5	4		84	63	129	62	96	323	9.2	1.06	6	86	136	79	33	103	4	4		84	64	110	62	202	323	10.6	0.8	75	161	110	36
1	66	2	80	55	156	147	76	221	355	6.9	1	16	113	135	59	46	89	4	4	2	86	63	155	80	167	320	8	1.1	18	142	148	86	34	114	4	4	2	88	66	172	96	71	100	6.4	0.8	117	127	70	31
1	65	1	96	76	169	134	85	133	200	5	1		102	184	103	49	135	2	5		96	76	133	88	132	180	5.2	1.2		107	129	66	41	88	2	5		96	75	122	79	106	137	5.6	0.8	145	104	39	37
1	70	8	84	71	169	139	93	241	370	7.7	1	4	164	111	52	26	85	2	5		80	68	142	96	137	179	8.8	0.7		87	90	41	31	59	4	5		81	68	126	78	224	296	10	0.9	192	155	83	33
0	72	7	115	87	154	161	82	206	264	6.3	1		167	147	76	40	107	3	5	11	112	93	140	76	153	187	7.3	0.8		181	169	84	49	120	3	5	2	113	95	146	64	90	233	7.7	0.9	125	158	88	45
0	75	16	107	87	173	110	60	181	224	4.8	1	3.2	348	218	166	41	177	4	5	7	104	89			151	180	7.6	0.8		306	238	166	37	201	4	5	7	100	85			175	256	8.2	0.9	241	165	80	40
1	60	14	111	102	183	115	68	215	408	7.1	1		60	156	100	45	111	4	4		112	102	135	86	73	100	6.4	0.8		100	133	70	43	90	4	4		104	99	114	69	210	350	10.6	0.9	64	142	101	55
0	48	6	95	75	157	132	96	125	179	8.2	1		100	130	71	39	91	3	0	2	99	58	145	87	130	141	6.9	0.9		101	125	68	44	81	3	5	2	59	60	152	87	151	115	6.9	0.9	86	136	72	46
1	65	13	93	73	173	133	97	132	150	7	1	4	130	190	120	40	150	1	4	2	93	74	166	88	115	122	6	0.9	6	127	188	117	45	143	3	4	2	91	74	146	74	116	119	6.3	0.9	98	182	110	52
0	50	3	110	75	155	97	70	159	250	5.6	1	8.4	161	151	79	45	106	2	5	4	108	77			121	161	7	0.9		115	164	99	51	113	2	5	4	109	75			123	143	6.3	0.9	95	119	56	46
0	58	3	91	71	158	105	70	131	226	6.6	1	3	206	208	91	80	128	2	4	2	91	71	117	75	116	131	7	0.9		150	153	77	50	103	2	4	2	88	73	120	78	111	181	6.9	0.9	124	167	77	48
0	62	13	101	78	162	127	77	125	229	6.6	1	10	140	131	98	47	84	2	4	1	100	83	152	78	169	180	5.6	0.9	3.5	117	116	37	54	62	3	4	1	100	78	121	74	101	211	7.2	0.9	160	116	33	51
1	69	14	93	87	180	100	60	145	122	7.9	1	4.8	173	159	95	41	118	8	5	2	95	86	128	74	188	223	8.3	1	12	137	136	74	43	93	4	5	2	94	86	118	73	157	170	6.6	0.9	118	181	111	44
0	69	4	96	77	165	120	70	222	240	9.1	1	7	193	207	96	64	143	3	5		107	82	153	73	131	155	7.3	1		197	263	116	62	201	3	5		96	79	134	73	178	189	7	0.9	142	221	132	77
1	68	3	119	101	161	146	81	120	157	6.2	1		183	151	86	35	116	2	4	6	119	96	140	74	93	170	7	1.1		257	152	96	38	114	2	4	6	117	96	154	76	113	140	6.6	0.9	268	148	83	27
0	64	10	89	61	159	90	50	129	173	6.2	1	8	149	166	82	58	108	2	5	9	90	62	121	78	160	218	6.7	1.1		143	150	56	76	74	2	5	9	85	60	111	65	134	164	6.7	0.9	85	154	76	61
0	55	1	84	60	156	144	85	306	428	10.3	1	5	151	188	105	58	130	3	4		84	64	112	87	171	107	8.1	1.1	8	180	183	108	55	128	4	10		84	67	138	69	203	382	10.4	0.9	156	129	53	44
0	65	10	76	52	153	103	56	145	164	7.7	1	10	223	120	53	26	94	3	5		84	62	132	67	170	237	8	1.2	20	334	158	51	40	118	3	5		94	52	131	59	197	328	7.9	0.9	248	137	50	34
0	70	9	102	94	166	160	90	200	250	9.9	1		172	200	117	47	153	16	4	9	102	93	145	86	150	180	7.6	1.3	90	130	154	82	45	109	4	4	2	98	91	140	88	112	200	7.5	0.9	160	183	90	45
1	69	9	96	71	171	160	90	165	254	8	1	8.5	80	190	114	40	150	4	5	11	97	76			115	260	6	0.8	8.2	71	175	114	44	131	4	5	2	96	73			128	228	7.3	0.98	78	166	102	36
0	52	1.5	106	76	150	140	80	126	201	5.6	1	106.2	248	180	82	44	136	1	0	3	110	69	120	70	130	140	7.2	0.7		358	234	109	53	181	2	5	3	110	70	130	87	134	145	5.2	1	134	146	66	53
0	60	17	103	79	164	118	81	100	165	8.1	1		88	138	84	53	85	3	5	9	90	78	108	66	97	140	7.3	0.7		81	176	95	64	112	3	5	2	105	80	143	78	107	195	8.2	1	110	205	130	54
0	58	10	114	110	162	130	99	183	200	7	1	4	380	220	104	40	180	3	5	6	110	110	144	98	165	190	7.6	0.7	8	160	193	118	43	150	3	5	6	97	112	127	86	180	256	9.8	1	339	206	87	51
0	65	17	94	74	152	163	93	149	307	7.4	1	10	134	191	98	66	125	3	4		94	76	153	80	187	246	8.3	0.7	12	71	157	88	54	103	3	4		93	76	147	85	155	273	7.3	1	101	176	102	53
0	45	12	100	87	157	110	70	141	277	6.3	1	11	156	221	112	51	170	3	5		107	92	169	86	100	342	7.7	0.7	21	90	237	126	49	188	3	5		107	90	160	92	131	370	6.2	1	98	165	82	46
0	67	20	98	75	157	130	78	123	180	6.8	1		124	126	75	36	90	4	4	9	98	76	142	88	120	190	8.6	0.8	10	103	120	55	45	75	4	4	9	98	78	150	90	75	120	8.8	1	103	170	58	46
1	72	1	98	99	170	170	99	124	191	7	1	7	164	202	117	42	160	2	0		99	104	165	88	100	180	5.8	0.8	9	79	150	94	36	114	3	5		99	100	125	82	107	144	6.1	1	106	120	69	41
0	34	4	79	66	158	100	60	143	250	7.8	1	115.4	176	130	52.8	42	88	3	5	9	77	69			221	230	8.9	0.8		164	130	66	31	99	4	5	1	78	70			145	198		1	173	138	69	34
0	52	9	98	81	152	135	79	294	304	8.2	1	18	131	172	91	54	118	4	5	2	98	86	149	82	132	283	5.7	0.8		109	178	100	56	122	4	5	2	100	85	140	85	222	279	7.5	1	105	133	66	46
1	67	18	90	67	178	108	60	156	281	9.2	1	11	118	193	123	46	147	2	4	2	89	64	131	84	132	282	6.6	0.8	6	90	166	104	45	121	2	4	2	82	60	105	62	156	281	9.2	1	118	193	123	46
0	70	24	69	69	147	109	80	151	188	8	1	6	282	178	140	39	139	3	5	10	108	69	118	69	150	203	6.5	0.8	6	198	230	137	53	177	3	5	10	108	64	145	83	302	311	8.8	1	382	311	185	49
1	65	16	94	66	153	140	70	139	169	5	1	2.8	177	194	92	50	144	3	5	2	93	63			189	245	8.4	0.8		124	203	110	59	144	3	0	2	93	60			227	427	9.93	1	111	205	119	55
0	57	6	80	68	162	100	60	120	101	8.1	1		143	152	72	50	102	2	1		84	68			150	170	7	0.9		100	169	90	55	114	2	1		86	66			101	90	6.2	1	103	148	71	63
1	52	6	190	140	182	146	95	119	150	6.5	1	10	341	166	66	31	135	2	4		188	121	139	87	121	157	5.1	0.9	4.2	170	116	47	35	81	2	4		183	132	151	97	121	130	6.1	1	290	169	77	46
0	74	5	99	68	153	175	92	107	158	5.2	1	6	197	160	90	30	130	3	4	10	98	66	168	80	125	145	6.3	0.9	24	254	151	72	28	123	2	4	2	98	67	155	84	104	166	6	1	176	174	102	35
0	55	11	88	60	148	111	76	139	205	12.9	1		207	240	181	52	188	2	0		87	54			153	204	8.8	0.9		156	226	171	52	174	3	5		87	59			164	197	7.3	1	180	126	62	48
1	57	20	92	84	178	123	72	195	183	8.5	1	7	166	146	73	39	107	5	5		92	83	111	71	189	135	8.8	1	7	135	140	85	34	106	4	5		90	81	98	65	115	130	6.5	1	88	145	90	45
0	74	5	93	60	154	130	80	113	137	6.1	1	10	107	152	82	48	104	2	5		93	60	120	82	115	137	6.1	1	4.5	61	164	92	59	105	2	5		83	59	126	83	119	144	5.2	1	159	195	115	48
1	49	5	104	86	170	136	82	278	280	7.7	1		87	105	62	35	70	5	4	11	104	86	130	82	125	143	6	1		110	160	90	55	105	4	5	2	106	89	120	70	153	165	5.5	1	87	110	60	30
0	49	23	79	68	160	140	87	243	277	8.6	1		142	122	55	40	82	4	4		79	68	140	85	200	210	8	1		140	125	50	40	85	4	4		81	68	119	70	150	190	7.6	1	140	130	50	40
0	47	16	74	58	167	125	78	227	260	8.1	1		149	159	86	43	116	2	5	2	73	56	130	90	172	180	7.2	1		77	160	101	44	116	4	5	2	76	56	134	82	166	190	6.9	1	107	172	59	50
0	44	15	100	75	167	128	75	163	335	7.9	1	20	135	167	98	42	125	4	5	9	100	74	143	81	147	322	7.8	1	24	160	250	158	47	203	4	5	2	100	80	157	81	115	199	7.2	1	140	208	125	41
1	67	20	90	75	170	134	74	274	290	9.5	1	22	85	171	111	35	136	3	4		90	77	130	82	175	199	7.8	1		86	107	47	42	65	5	4		93	80	130	82	186	200	7.8	1	86	107	47	42
0	55	6	92	73	158	94	56	112	120	6.4	1		110	144	63	60	84	4	5		92	72	140	84	78	90	6	1		83	73	30	48	25	4	5		100	73	95	50	190	200	7.3	1	185	135	56	48
0	45	8	84	58	153	113	62	265	332	7.9	1	4.5	102	190	122	48	142	3	4		84	59	135	86	234	297	8.5	1	5.6	131	156	83	46	110	3	4		86	62	105	65	141	254	7.2	1	81	105	48	40
1	49	6	88	77	174	90	60	205	267	10.3	1	4.2	383	265	141	47	218	3	4		101	80	105	71	187	250	7	1		352	207	111	45	162	2	4		98	77	105	71	187	267	10.1	1	352	207	111	45
1	65	8	90	75	167	133	86	259	270	9.9	1		169	170	112	49	121	3	5	2	90	77	136	85	190	200	7	1		169	140	112	44	96	3	5	2	88	80	140	85	120	314	8.8	1	86	122	98	32
0	72	17	104	64	150	137	100	85	100	6.2	1	12	191	160	121	43	117	5	5	9	95	63	125	77	103	154	7.5	1	29	112	109	49	40	69	4	5	2	93	65	117	77	132	340	7.2	1	179	110	50	38
0	67	4	122	91	154	140	60	147	279	7.3	1	36	227	190	118	33	157	2	5	2	112	87	172	89	168	313	7.2	1	53	161	181	108	39	142	3	5	2	109	83	143	86	209	435	10.8	1	245	207	113	45
0	42	0.4	100	94	165	132	97	149	204	7.2	1	3.6	186	172	100	30	142	2	4	6	105	100	150	99	156	160	8	1.1	5	231	177	97	34	143	2	4	6	102	96	160	96	78	81	7.3	1	162	144	66	46
1	71	5	100	75	170	140	85	128	160	6.4	1		113	85	44	28	57	2	5		98	74	135	77	137	205	5.7	1.1	10	161	101	46	22	79	2	5		97	75	136	75	94	105	6.8	1	115	100	43	30
0	74	10	87	58	153	124	61	86	121	6.3	1	12	97	195	112	67	128	3	4	6	87	57	130	64	138	144	6.1	1.1		161	209	124	58	151	4	4	1	87	58	140	96	104	122	6.6	1	128	180	80	59
0	77	15	97	64	148	157	70	100	205	7.3	1		100	160	90	45	115	3	5	1	107	70	160	84	101	148	7.3	1.1		109	195	112	58	137	4	5	1	104	70	180	70	143	150	6.5	1	134	184	93	63
0	55	5	92	66	157	113	74	106	121	7.2	1	8	142	122	88	29	93	4	4		92	66	113	79	128	183	7.5	1.2	16	171	197	102	53	144	4	4		95	66	115	62	81	221	7.7	1	207	225	148	36
1	66	6	105	91	177	134	80	203	431	6.9	1	5.8	291	181	90	33	148	2	4		105	91	137	81	149	275	7	1.3	10	299	127	39	28	99	3	4	0	100	88	113	72	231	559	9.7	1	812	168	114	31
1	55	14	101	83	175	110	70	127	223	7.5	1	8.1	76	113	82	28	85	1	5		95	84	120	70	133	217	6.4	0.8	16	59	184	95	26	158	1	4		92	83	115	77	93	173	6.7	1.1	107	101	49.6	30
0	71	10	83	60	156	125	70	126	130	5.9	1	10	191	175	87	49	126	2	4		81	61	119	68	120	160	6.3	0.9	6	136	204	132	44	160	2	4		81	62	135	77	112	136	6	1.1	113	140	74	43
0	57	5	77	55	160	130	70	137	130	5.8	1	22	87	191	115	58	133	2	5	9	79	58			110	165	5	0.9		107	236	121	66	170	2	5	2	83	61			108	142	5	1.1	129	204	111	61
1	54	4	86	74	166	140	90	97	110	6.5	1	26	145	160	90	35	125	3	0	2	86	75	143	91	95	103	6.5	0.9	29	104	139	71	45	94	3	0	2	83	74	141	81	73	158	5.7	1.1	101	174	76	45
1	60	10	100	70	160	148	80	98	110	7.2	1		56	68	34	32	36	4	4	4	100	74	125	78	134	160	6.4	0.9	6	94	90	40	30	60	4	4	3	92	74	130	70	96	160	6.6	1.1	85	92	55	30
1	48	1	87	67	170	130	80	179	198	7	1	24	93	113	58	36	77	3	4	2	86	67	146	90	113	92	6.2	0.9	25	64	127	79	35	92	2	4	2	83	65	130	75	129	210	6.3	1.1	60	120	70	38
1	60	10	105	93	168	126	75	110	118	5.3	1	5	231	158	58	53	105	2	4	9	106	97	136	83	100	135	6.9	1		169	141	71	36	105	2	4	2	102	94	155	99	128	176	6.5	1.1	216	144	81	41
0	67	17	96	78	151	136	75	174	190	5.9	1	9	130	115	46	43	72	4	4	2	96	79	129	69	188	195	7	1.1	73	182	123	54	46	77	4	4	2	96	79	129	69	168	188	7	1.1	182	123	54	46
1	48	2	98	91	169	129	93	139	155	6.8	1		130	133	61	46	87	2	4		106	90	140	97	142	231	6.8	1.1		177	252	174	42	210	3	4		92	67	135	85	147	243	6.8	1.1	102	123	62	30
1	76	18	93	72	170	151	95	218	240	6.6	1	3	389	207	80	39	168	4	5	9	93	72	177	89	87	110	6.6	1.2	3.5	219	147	63	40	107	4	5	2	94	74	140	80	127	130	6.3	1.1	209	153	73	39
1	73	7	95	70	163	136	80	149	222	8	1	6	122	144	89	36	108	2	5	2	95	69	129	73	124	221	6.2	1.2		62	94	45	35	59	2	5	2	92	68	145	79	142	176	7.7	1.1	108	120	74	36
0	52	4	105	72	158	130	90	150	304	6.5	1	2.6	169	182	87	51	131	3	5	3	107	70	111	82	122	223	6.6	0.7	3.6	135	130	42	39	91	3	5	3	110	71	129	79	191	220	8.5	1.2	152	176	101	44
0	61	4	110	82	152	147	85	126	224	5.7	1	5	180	146	66	44	102	2	4		110	85	112	82	122	213	6.4	0.8	10	129	144	76	42	102	2	4		106	82	147	88	156	203	7	1.2	150	148	60	58
1	67	14	79	58	170	90	60	105	109	6.7	1	4.4	62	104	58.5	33	71	6	5	6	82	56	111	62	95	130	5.7	1	5.5	80	124	63	41	83	3	5	6	80	56	111	62	116	195	6.8	1.2	83	115	52.4	46
1	52	8	89	73	163	126	78	121	140	9.4	1	3.5	171	200	116	50	150	2	4		93	71	115	70	114	123	6.1	1.1		91	124	56	46	78	2	4		92	70	142	70	112	140	6.6	1.2	110	126	75	40
0	64	7	91	64	159	149	80	94	184	4.9	1	70	105	159	88	50	109	5	5	2	91	67	161	91	92	110	4.7	1.1	60	110	137	71	40	97	4	5	2	90	72	136	72	96	167	5.9	1.2	123	183	113	42
1	66	3	48	49	159	136	90	172	328	7	1	20	119	188	122	42	146	2	0		48	49	131	82	165	317	6.8	1.1		100	189	128	41	148	3	5		53	49	136	90	205	185	6.8	1.2	162	173	99	41
0	73	10	85	67	155	140	60	162	107	6.1	1		198	243	130	65	178	3	5	1	67	68	144	69	114	157	6.9	1.2		131	194	112	55	139	3	5	1	68	67	137	73	115	120	6.4	1.2	117	262	174	64
1	66	9	92	88	180	128	75	148	165	7.8	1	159	198	200	128	37	163	4	5		90	84	141	73	155	175	7.1	1.2		66	330	66	198	132	4	5		91	84	141	73	180	230	7.6	1.2	66	330	198	60
0	66	8	104	70	150	180	95	161	272	5.8	1	28	95	135	72	44	91	3	4	2	104	67	161	86	138	212	6.9	0.9	35	60	132	74	47	85	3	4	2	100	67	143	77	137	209	5.4	1.3	55	154	79	64
1	67	25	90	62	161	152	92	112	256	8.2	1	5	141	118	50	40	78	3	4	9	91	60	150	89	93	161	7	1	8	140	120	60	35	85	3	4	2	91	61	147	82	94	170	6.1	1.3	132	134	64	43
0	65	16	91	65	150	125	74	194	356	11.4	1	12	159	144	73	39	105	5	6	9	91	66	94	56	258	330	9	1	20	200	161	82	35	126	4	6	2	88	69	141	78	276	430	10.9	1.3	477	245	111	38
1	78	20	101	71	167	149	79	179	245	6.5	1	20	160	132	64	36	96	3	5		100	71	138	82	120	266	6.8	1.8		203	130	62	38	92	3	5		100	71	139	70	131	266	7.2	1.3	194	148	78	36
0	72	10	75	47	150	145	78	147	250	6.8	1		107	226	163	42	184	3	0		76	50	169	98	128	224	8.9	1		96	121	54	48	73	3	5		78	47	144	89	407	239	10.7	1.4	158	154	71	51
1	66	6	81	68	156	162	92	218	260	8	1		143	190	121	46	144	3	5	2	81	69	151	75	155	198	7.7	1.2		134	156	86	48	108	2	5	2	80	69	124	80	130	283	7.2	1.4	151	156	83	42
0	66	6	73	73	154	138	85	94	217	6.6	1		100	161	84	57	104	5	4	10	96	73	138	85	94	217	6.6	1		100	161	84	57	104	4	4	2	96	71	135	77	133	152	6.7	1.5	123	284	205	54
0	54	20	102	76	145	140	77	214	327	7.4	1	11	200	136	72	44	92	4	5	2	102	75	123	72	106	134	5	1	10	142	104	49	26	78	4	5	2	102	74	137	82	191	330	8.1	1.5	159	94	48	24
0	76	7	114	80	160	160	100	129	135	6.8	1	5.4	171	181	126	37	144	3	5	9	106	73	142	60	128	145	6.3	1.5		113	161	101	36	125	5	5	2	103	79	138	71	90	139	5.5	1.6	138	146	86	34
0	66	4	92	56	152	112	65	122	145	6.8	1	142	199	237	116	47	190	3	5	2	92	55	159	84	92	172	6.2	0.9	5	176	228	143	48	180		5	2	93	58	183	92	113	214	6.1	3.2	116	190	111	49
0	61	20	93	75	161	142	86	234	122	10	1.01	10	380	177	66	35	142	5	5	9	90	77	135	75	147	185	7.5	0.8	10	123	94	35	44	50	4	5	2	91	75	135	75	147	224	7	0.7	120	90	45	40
1	65	25	89	62	168	140	71	89	318	7.8	1.04	15	76	151	80	52	99	4	4	2	88	67	147	67	168	295	7.1	0.9	30	105	164	100	43	121	4	4	2	83	70	161	66	110	121	5.9	0.8	70	138	78	46
1	72	8	93	66	163	134	70	259	400	12.5	1.06	10	184	99	55	32	67	2	5	2	95	72	138	72	185	197	7.2	1.3		342	138	39	30	108	5	5	2	92	73	141	72	214	254	7.1	1.03	315	131	54	31
1	73	3	100	73	170	140	60	100	210	6	1.06		133	133	117	45	88	3	4	9	105	77			130	240	5.7	1.4		123	123	91	49	74	3	4	2	100	80			102	148	6.8	1.27	160	208	127	50
0	51	7	108	75	160	150	100	416	541	10	1.07	10.5	335	195	100	47	148	5	4	9	104	70			200	310	9.4	0.9	0.8	185	170	93	51	119	4	4	2	104	66			235	282	8.1	0.87	200	163	133	52
1	66	20	94	75	170	145	78	180	190	8.6	1.07	7.2	94	131	64	48	83	3	4		93	77	151	84	199	200	7.2	0.9		134	168	98	40	128	3	4		94	75	154	98	219	300	9.8	0.9	77	149	96	38
0	65	1.5	101	85	158	140	80	167	26	7.8	1.08	17	207	248	165	42	206	1	4	7	91	80	176	85	190	220	11.9	1.04	4.2	343	329	214	46	283	2	4	7	95	80	148	67	195	330	10.3	1	164	180	106	40
0	52	2.5	93	85	168	130	80	170	139	7.2	1.1	5	187	215	121.6	56	159	3	5		98	85	120	79	139	260	8.2	0.8	3.7	150	207	131	33	174	3	5		97	85	136	80	177	270	7.3	0.7	83	204	118	53
0	45	10	76	65	158	150	90	219	252	7.8	1.1	3.5	99	149	110	50	99	8	5	2	79	66			150	175	6.8	0.9		124	150	89	40	110	2	5	2	81	73			127	160	6	0.7	90	220	152	45
0	52	2	77	60	152	125	73	419	430	12.5	1.1		127	184	104	88	96	3	4		90	61	131	84	188	147	8	0.9		68	152	87	51	101	4	4		90	58	171	88	110	134	6.8	0.8	66	131	65	49
1	72	1	113	80	152	143	86	201	200	9	1.1		158	175	99	46	129	1	5	2	72	80	149	69	190	210	8	1.1		162	223	141	59	164	2	5	2	73	77	138	88	163	300	7.2	0.8	188	198	102	58
0	57	17	102	71	157	108	72	115	135	8.8	1.1	8	214	147	62	32	115	4	5	2	105	72	90	53	121	185	6.6	0.9	10	290	152	85	40	112	4	5	2	102	73	113	65	199	147	8.1	0.9	272	139	43	42
0	69	9	94	72	160	153	80	119	140	6	1.1	15	209	207	110	55	152	2	4	2	94	70	141	72	115	135	5.5	0.9		218	187	99	49	138	2	4	2	93	72	175	82	154	178	7	0.9	160	142	75	47
0	58	17	98	65	150	150	75	130	180	7.3	1.1	6	159	123	53	45	78	15	5		100	74	135	94	125	175	6.9	0.9	22	314	164	55	60	104	16	5		101	76	130	75	125	190	6.9	0.9	314	164	90	50
1	74	1	90	63	170	130	80	106	236	6.7	1.1	2	134	184	110	47	137	3	4		90	61	137	87	138	238	6.6	0.9	3	149	186	120	36	150	3	4		92	62	140	78	127	254	6.7	0.9	116	144	100	40
1	60	8	91	67	160	128	73	99	244	6.6	1.1		107	108	57	36	72	3	4	9	94	75			99	260	6.6	1		120	121	71	33	88	3	4	2	90	73			70	170	7.5	0.9	109	115	71	35
1	54	8	90	72	167	120	79	204	315	8.5	1.1	14	775	244	145	36	208	3	0		100	79	145	87	114	120	7.6	1	20	174	191	109	47	144	4	5		100	77	135	76	162	498	7.5	0.9	135	139	129	33
1	43	7	94	80	178	164	97	112	244	8.9	1.1	6	107	245	177	47	198	3	5	1	94	80	164	97	112	244	8.9	1.1	5	107	245	177	47	198	1	5	1	94	82	162	103	88	118	5.2	0.9	130	182	106	50
1	66	17	94	75	177	143	88	192	200	9.1	1.1	10	86	142	71	41	101	2	4	10	98	77	144	87	155	175	7.6	1.1	12	90	138	72	48	90	4	4	10	99	82	148	78	121	150	6	0.9	79	130	70	45
0	65	18	78	63	166	117	73	143	156	6.1	1.1		86	205	98	43	162	3	4	6	78	63	117	70	122	215	5.9	1.1		92	135	82	55	80	3	4	1	79	65	115	70	138	251	5.4	0.9	111	160	77	47
1	66	4	101	83	163	160	72	182	224	6.7	1.1	6	274	134	49	30	104	3	5	2	100	83	166	82	146	170	6.7	1.1	15	274	134	49	30	104	3	5	2	100	82	150	78	102	284	7	0.9	180	134	67	31
1	65	3	92	80	179	100	60	279	286	8.3	1.1		144	117	53	36	81	3	5		92	78	132	82	260	350	8.8	1.1		189	181	101	45	136	3	5		98	78	130	80	256	328	9.7	0.9	96	116	51	42
0	71	3	125	89	156	145	82	159	162	9.1	1.1	5	175	126	58	38	88	15	5	2	125	87	125	78	122	139	6.9	1.2	5	98	86	36	36	50	15	5	2	122	83	138	79	145	164	7.1	0.9	82	94	43	34
0	65	15	92	68	159	160	82	350	388	7.9	1.1	10	176	106	32	38	68	3	5	1	92	68	180	80	288	300	8	1.5	14	159	103	44	27	76	4	5	1	92	68	140	85	260	196	8.9	0.9	82	153	80	29
0	58	7	92	84	169	134	74	228	164	7.9	1.1	15	144	115	47	39	76	4	5	9	93	82	121	82	228	164	7.9	1.1	18	144	115	47	39	76	4	5	2	92	84	111	70	168	177	8.2	0.91	80	121	76	34
0	52	3	109	95	173	172	90	83	126	4.9	1.1		139	182	90	35	147	3	0	6	110	94	150	95	110	113	5.2	0.8		143	146	79	38	108		5	6	109	87	157	107	92	100	5.9	1	160	140	102	40
1	49	4	87	63	159	126	60	367	400	9	1.1	9	130	160	104	30	130	3	6	1	86	62	142	79	259	302	13.4	0.8	12	199	130	55	43	87	3	6	1	86	68	121	67	81	148	7.6	1	52	80	46	29
1	48	2	91	79	176	152	90	232	248	8.5	1.1		147	147	94	36	111	2	5	7	91	80	132	81	164	284	5.6	0.9		80	115	61	38	77	3	5	7	90	78	134	82	137	207	8.3	1	162	108	43	33
1	51	12	96	77	167	121	79	177	264	7.5	1.1		96	108	72	36	72	3	4		96	74	121	79	257	366	7.5	0.9	5.9	96	150	94	36	114	3	5		94	73.5	120	80	216	280	8.2	1	111	98	43	32
1	66	12	95	82	176	131	82	156	206	8.8	1.1	5	107	183	108	58	125	3	5	2	95	82	10	79	124	140	7.4	1		115	176	108	45	131	3	5	2	93	84	132	82	146	152	7.5	1	81	164	101	46
1	66	15	96	76	173	130	70	209	386	8.4	1.1	3.2	48	168	91	45	123	3	4		94	75	146	97	154	322	6.5	1		82	140	80	35	105	3	6		94	80	135	79	183	195	5.6	1	73	161	98	46
0	62	11	95	57	156	198	106	152	180	6.1	1.1	12	140	160	72	60	100	3	5	4	98	64	170	90	235	226	6.2	1		226	172	76	54	118	4	5	4	100	63	156	88	116	287	6.9	1	210	175	85	46
1	54	4	95	83	170	116	70	184	249	8.7	1.1		186	161	91	32	129	2	4		96	86	135	83	126	210	5.9	1.1	5	204	143	70	37	106	15	4		97	83	140	83	168	170	7.2	1	258	196	61	33
1	46	28	100	86	173	126	97	199	324	8.8	1.1		195	199	125	36	163	1	5	6	96	83	113	73	210	220	9.4	1.1		195	199	125	36	163	1	5	6	92	79	109	77	155	188	6.7	1	93	110	52	32
0	73	10	92	70	167	145	80	270	299	9.6	1.1	10	121	210	126	45	165	5	4	2	97	77	141	77	232	353	7.3	1.1	4	65	160	100	44	116	4	4	2	97	76	113	60	215	225	6.1	1	87	164	81	45
1	56	8	91	77	178	145	77	225	260	8.8	1.1	10	100	120	56	46	74	3	4		91	81	135	80	198	209	9	1.1	25	190	149	62	45	104	3	4		94	88	135	78	198	295	9.8	1	160	163	83	48
1	50	17	91	75	181	110	86	123	259	8.2	1.1	73	116	159	90	45	114	3	4		85	69	122	88	223	415	8.4	1.1	4	124	152	94	33	119	3	4		86	69	115	79	227	352	7.8	1	218	178	91	43
0	70	9	103	78	148	162	82	128	140	7.9	1.1	3	301	307	201	41	266	2	4		102	78	133	80	145	231	6.4	1.2	6	301	222	94	47	175	2	4		102	78	141	90	118	120	7.2	1	203	196	157	48
1	57	7	103	80	166	104	76	121	188	4.7	1.1		217	162	89	30	132	2	5	2	103	81	117	72	122	176	6.2	1		209	160	69	49	111	2	5	2	100	76	106	70	137	184	7.4	1.07	157	150	76	43
0	67	2	88	75	166	122	75	176	200	7.2	1.1	10	87	195	124	53	142	2	5		88	76	124	72	108	244	8.1	0.6	20	117	173	96	53	120	2	5		89	74	123	88	205	259	7.2	1.1	90	144	76	50
0	53	3	106	79	170	135	90	159	243	6.4	1.1	10	141	211	119	62	149	3	5	2	100	74	105	70	166	180	7.3	1	40	113	159	72	64	95	2	5	2	103	75	117	80	156	160	7.6	1.1	132	189	90	72
1	67	20	93	73	172	160	60	370	183	7.1	1.1	10	123	153	94	37	116	2	4	2	99	73	144	70	86	215	6.7	1		209	152	71	39	113	3	5	2	96	71	152	86	57	171	6.7	1.1	118	137	95	38
0	66	7	95	83	164	146	96	145	268	9.1	1.1	42	140	166	91	47	119	5	5	2	108	83	144	86	146	247	8.9	1		273	187	85	47	140	4	5	2	108	85	142	82	182	199	7.5	1.1	253	175	96	49
1	70	1	93	70	170	99	72	312	374	9.2	1.1		95	224	148	57	167	3	0		93	69	105	67	100	120	6.5	1.1		76	109	53	40	69	2	0		91	67	95	73	111	125	6.5	1.1	80	179	108	59
1	75	8	113	95	176	145	83	155	157	7.7	1.1		175	128	58	38	90	3	5	3	113	96	145	85	130	179	6.5	1.1		168	128	58	40	88	3	5	3	114	98	134	76	131	145	6.5	1.1	115	118	55	40
0	43	2	69	55	162	90	40	143	147	6.2	1.1	4.1	220	169	93	44	125	2	0	2	72	61			136	151	5.3	1.1		206	171	99	44	127	2	5	2	73	64			143	147	5.9	1.1	220	169	93	44
0	74	8	108	64	148	160	85	167	274	6.5	1.1	8	202	123	40	43	80	4	5	6	109	67	197	85	169	302	7.4	1.1	15	258	121	66	36	85	4	5	6	108	63	178	84	123	203	7.1	1.1	185	118	49	32
1	69	6	99	71	159	170	76	136	150	7.3	1.1	8	105	140	94	42	98	3	4	1	99	70	169	75	146	394	7.3	1.1		143	165	96	40	125	3	5	1	99	73	167	77	95	269	7	1.1	126	208	132	51
0	68	13	110	69	155	137	77	177	310	5.7	1.1	10	209	153	119	30	123	4	5	2	110	72	153	75	183	195	5.8	1.1		178	161	92	33	128	4	5	2	110	72	117	75	200	289	6.2	1.1	172	144	71	38
0	55	21	123	95	165	180	100	235	226	8.9	1.1	80	239	181	88	43	138	4	5	8	118	89			114	200	9.6	1.2		139	145	100	40	105	4	4	8	114	88			104	209	8.6	1.1	101	146	113	37
1	66	5	93	78	168	137	90	145	259	9.1	1.1	20	97	174	111	43	131	1	4	2	93	78	134	86	104	202	5.8	1.2	10	103	135	78	38	97	3	4	2	93	78	131	92	115	218	5.4	1.1	76	85	33	36
1	71	1	92	68	156	131	85	147	180	7	1.1		98	201	123	58	143	3	4		92	72	123	72	128	212	6.1	1.2		108	166	99	45	121	3	4		90	72	149	71	144	265	8.5	1.1	133	173	92	54
0	66	4	91	59	149	126	80	120	145	6.4	1.1		110	174	80	90	84	3	5		80	63	96	66	132	155	6.2	1.3		105	198	79	98	100	3	5		84	65	121	76	120	150	6.6	1.1	91	170	78	70
1	49	6	89	70	168	140	80	152	166	7.4	1.1	4	135	225	145	58	167	3	4	7	102	75	129	76	138	220	4	1.6	12	133	174	93	54	120	4	5	7	108	75	135	78	123	137	6	1.1	148	208	124	54
0	65	5	98	68	155	110	61	111	139	6.2	1.1		141	176	93	55	121	1	5		94	70	139	71	76	108	6.9	1.1		98	140	67	53	87		5		90	71	130	66	115	122	7.1	1.13	137	145	64	54
0	60	10	115	89	162	160	100	128	161	7.6	1.1	24	241	144	76	36	108	4	4	2	115	88	178	97	175	196	9.1	0.9	10	340	117	74	27	90	4	4	2	116	90	141	90	166	172	6.6	1.2	246	177	45	34
1	65	4	94	80	165	140	91	175	354	7.1	1.1		126	172	86	60	112	4	5		95	80	137	93	145	265	5.5	1		161	180	92	55	125	4	4		90	82	142	82	243	472	10	1.2	155	202	99	72
1	72	10	95	66	160	100	67	251	280	9.5	1.1		81	135	70	48	87	4	5		95	26	115	65	215	268	8.2	1.1	30	91	147	80	49	98	4	5		95	74	159	92	72	105	7.9	1.2	91	147	128	49
1	65	10	100	74	166	135	97	265	280	8	1.1	10	265	280	136	37	243	2	6		95	71	140	85	162	101	6.2	1.1		86	133	86	31	102	17	6		93	76	120	75	120	155	8	1.2	124	139	69	50
1	42	1	96	77	164	140	80	180	288	9.7	1.1	48	268	185	112	32	153	2	4	6	94	81			164	200	9	1.1		82	170	95	39	131	2	5	6	90	80			143	277	8.7	1.2	238	175	98	39
1	69	2	85	63	171	113	57	147	253	5.8	1.1	9	79	116	66	26	90	2	4		85	65	120	69	120	183	4.8	1.2	10	75	104	54	35	69		5	0	86	66	130	65	168	104	7	1.2	116	118	66	40
0	65	5	86	66	152	125	89	179	200	7	1.1	6	251	297	180	70	227	2	4		86	63	132	77	98	120	6.7	1.2	10	270	185	80	38	147	4	4		86	64	137	83	138	145	8.1	1.2	287	121	28	45
1	69	12	99	79	167	180	110	111	195	6.2	1.1	4.2	129	146	85	35	111	3	6	2	87	71	138	94	97	136	5.4	1.2	15	150	133	65	32	101	3	6	2	86	70	144	90	126	190	6.1	1.2	152	143	70	42
1	65	8	95	76	181	140	93	311	387	12.5	1.1		106	168	82	45	123	3	5		100	79	158	95	89	202	7.2	1.3		162	171	85	53	118	3	4		97	77	142	90	125	145	8.8	1.2	131	155	95	53
1	68	16	84	69	161	132	82	193	280	9.3	1.1		103	114	60	37	77	4	5	2	85	70	139	85	100	101	7.2	1.3	25	78	94	48	30	64	4	5	2	95	72	141	82	110	168	7.2	1.2	120	100	50	30
0	45	5	92	77	155	119	80	155	236	7.5	1.1	210	272	115	33	28	87	2	4	2	92	76	120	87	165	248	6.4	1.3		199	116	39	37	79	3	4	2	92	77	134	70	179	193	6.6	1.2	202	117	41	35
1	65	0.1	98	85	168	133	91	126	140	6.6	1.1		209	230	150	38	192	2	4		98	84	131	84	121	126	6.1	0.9		200	161	88	33	128		4		96	85	130	90	121	169	5.7	1.3	216	150	75	31
1	65	21	84	75	173	100	60	120	270	13	1.1	6	138	188	122	40	148	3	5		84	75	140	80	125	145	8.7	1	8.9	61	155	77	41	114	3	5		83	78	83	125	155	190	17	1.3	60	140	77	41
0	65	10	100	75	162	160	100	117	304	8.8	1.1	9	151	121	61	37	84	3	5	2	100	75	145	80	180	248	8	1		170	172	93	41	131	3	5	2	90	76	140	63	138	202	7.6	1.3	170	172	92	41
1	68	9	100	84	176	140	80	202	315	8.8	1.1	18.7	248	192	109	45	147	3	4		109	86	130	88	151	165	8	1.2	20	128	151	80	40	111	3	4		100	83	151	70	207	200	10.6	1.3	128	152	81	40
1	65	14	93	76	172	128	66	132	127	6.8	1.1		84	104	61	36	68	5	4		96	82	153	81	118	88	7.3	1.1	5.2	80	90	35	43	47	4	5		97	84	133	73	185	340	7.8	1.8	212	141	64	45
1	46	6	89	77	185	115	80	106	169	7.2	1.11	6	84	182	118	47	135	3	5		94	79	112	76	174	240	9.4	0.8		75	170	104	44	126	4	5		93	78	127	82	124	215	7.6	0.9	89	180	110	40
0	57	3	98	68	162	146	87	152	192	7.9	1.12		323	279	165	49	230	3	4	10	99	70	144	75	118	122	6	1.18		276	178	79	43	135	3	4	10	98	73	138	64	94	211	6.4	1.5	74	133	86	43
0	52	5	104	81	163	124	78	371	480	8	1.15	23	253	235	160	40	195	2	4		100	83	110	70	118	120	7.9	0.9	6	191	149	70	44	105	2	4		100	90	127	70	135	126	5.3	1	160	146	59	37
0	48	7	104	93	170	196	179	259	280	8.6	1.15		442	180	123	41	139	4	0	6	104	93	179	96	259	270	8.6	1.15		442	175	123	41	134	4	4	6	97	87	176	92	194	257	7.2	1.7	262	177	88	40
0	69	15	97	74	158	190	90	229	300	8.6	1.18	3.8	280	214	106	52	162	3	4	2	111	83	150	68	166	185	6.6	1.79		197	193	123	43	150	4	4	2	114	81	138	62	130	144	7.9	1.3	134	170	100	43
1	66	5	95	75	172	100	70	147	306	7.1	1.2		150	246	133	45	201	3	4		96	72	111	66	165	340	10.4	0.63		390	251	162	49	202	4	4		96	74	108	70	145	207	10.62	0.61	219	200	126	44
1	53	11	97	83	160	167	97	225	287	8.9	1.2		149	154	107	26	128	2	4	2	97	83	167	95	176	303	8	0.9	4.2	108	160	90	48	112	2	4	2	96	82	132	84	100	150	7.3	0.7	108	160	90	48
0	38	3	111	96	158	141	93	194	210	8	1.2	79	288	165	79	30	135	4	4	4	110	95	139	92	216	306	5.2	1.2		209	185	108	34	151	4	4	4	110	90	123	84	215	288	7	0.7	245	257	151	60
1	85	2	110	98	163	181	78	130	222	6.8	1.2	30	62	142	98	34	108	5	4	6	111	103	148	56	103	188	7.4	1.4	29	78	167	117	34	133	4	4	6	108	84	141	84	101	230	6.7	0.7	135	224	127	46
0	52	8	90	67	155	154	84	171	190	7	1.2	8	329	318	189	62	256	3	5	1	97	68	142	84	126	169	8.8	0.7		175	202	115	53	149	3	5	1	82	65	161	84	170	210	7.2	0.8	201	225	130	54
1	54	11	91	80	173	130	80	209	323	10.3	1.2	72	360	168	104	24	144	1	0		100	84	140	90	120	145	7.2	0.8		250	170	97	60	110	4	5		98	87	135	70	200	250	7.1	0.8	240	165	85	30
1	61	10	99	75	164	142	85	316	340	7.9	1.2	5	198	276	174	48	228	2	5	2	103	77	131	70	130	213	5.2	1	20	105	137	73	43	94	3	5	2	102	76	124	69	99	281	5.8	0.8	133	194	119	48
0	62	10	101	79	170	147	74	129	240	6.2	1.2	25	112	171	94	54	117	2	5	2	100	73	131	82	127	245	7.2	1.1	4	112	163	76	66	97	2	5	2	102	73	140	76	106	121	6.3	0.8	113	154	66	42
1	53	3	92	68	162	168	88	88	197	6.5	1.2		101	141	79	50	91	2	0	6	95	74	110	58	105	136	6	1.5		96	123	73	40	83	2	5	6	96	79	144	69	105	121	4.9	0.8	101	151	80	50
0	77	20	76	60	159	110	60	115	130	5.46	1.2	4.2	100	156	89	39	117	3	4	4	89	53	124	66	164	136	7.34	1	10	60	166	78	58	108	3	5	4	87	54	149	87	158	196	6.2	0.88	89	163	77	60
1	66	0.6	90	69	170	123	86	203	202	6	1.2	6	134	119	66	32	87	2	0		90	66	127	83	158	216	5.7	0.9		99	137	75	42	95	2	5		90	67	125	89	146	192	6	0.9	121	125	61	39
1	40	20	95	77	176	117	77	174	223	5.5	1.2	4	98	155	89	46	109	5	5		92	77	123	86	228	278	7	1		129	151	96	25	126	4	5		94	78	149	96	232	250	8.3	0.9	101	169	120	39
0	47	4	105	85	171	122	97	200	214	6.3	1.2		236	145	54	43	102	2	5	1	105	85	127	88	160	180	11.5	1		220	166	77	45	121	2	5	1	103	88	138	83	186	254	6.6	0.9	178	175	94	50
1	51	6	103	84	168	143	82	117	196	4.2	1.2		144	137	77	31	106	2	4		98	78	137	75	115	130	6.3	1.1		108	118	60	39	79	2	4	0	95	80	130	78	141	150	6.9	0.9	110	153	101	30
0	66	1	91	70	156	140	82	102	128	4.9	1.2	21	83	120	54	44	76	2	5	2	91	72	140	89	78	135	5	1.2	21	62	119	54	45	74	4	5	2	92	72	145	78	131	142	6.2	0.9	91	119	50	44
1	46	2	84	84	175	112	77	155	278	8.8	1.2	11	379	178	87	46	132	2	0		101	78	115	80	304	349	11	1.2	10	177	152	90	45	107	3	5		100	80	101	77	190	201	8	0.9	161	153	80	40
1	48	3	102	82	170	125	75	158	238	7.7	1.2	12	238	123	53	42	81	2	6		102	79	135	85	159	188	7	1.2	10	210	139	65	32	107	16	6		102	80	121	88	175	266	7.7	0.9	204	133	88	34
0	60	0.4	84	74	162	120	70	126	160	6.9	1.2		222	198	103	51	147	2	4		85	76			120	157	6.8	0.8		212	220	129	49	171	2	4		88	73			133	141	7.4	1	151	159	85	44
0	68	6	95	63	151	141	63	99	145	6.7	1.2	11	308	212	101	40	172	2	5	2	95	62	152	60	96	161	7	0.9	6	165	209	109	61	148	3	5	2	99	61	132	71	87	165	7.5	1	188	178	82	58
0	68	4	119	84	176	110	70	100	200	7.8	1.2	5.4	119	184	95	45	139	3	5	2	115	80	130	80	125	187	5.4	0.9	3.7	141	180	95	33	147	3	5	2	110	82	141	76	140	215	6.7	1	93	138	82	40
0	69	5	113	80	142	137	68	116	166	5	1.2	3.6	162	122	50	34	88	3	0		112	79	130	100	146	166	6.4	1	8	281	168	97	41	127	3	4		110	80	132	64	127	134	7.2	1	210	163	91	32
1	70	22	92	70	173	126	50	382	413	9.7	1.2		107	217	156	40	177	3	4		94	78	117	84	200	275	8.3	1		209	198	121	35	163		4		95	87	168	78	174	180	7.6	1	180	189	104	49
0	50	15	87	63	152	109	73	207	309	8	1.2		162	151	83	35	116	4	0		87	63	111	78	168	183	9.4	1		119	131	61	46	85	4	6		89	64	111	71	168	286	7	1	108	144	87	35
1	63	5	97	66	163	133	81	358	619	11.5	1.2	10	235	191	114	39	152	2	4	2	97	70	132	79	165	195	7.8	1	4.5	109	140	84	48	92	4	4	2	98	71	167	90	220	345	9.1	1	117	135	66	45
0	50	30	87	59	158	127	82	177	450	11.7	1.2	14	133	158	90	60	98	4	6		93	67	134	79	151	230	9.6	1.1		166	145	94	59	86	4	6		93	89	140	80	156	179	10	1	174	190	114	43
1	70	5	121	96	164	133	72	122	112	5.8	1.2	5	104	185	97	38	147	2	5	2	121	96	133	75	117	123	6.3	1.2	8	104	181	122	39	142	2	5	2	106	96	146	87	128	142	6.8	1	23	115	66	30
1	70	5	116	100	163	110	60	234	220	11.1	1.2	5	168	217	126	60	157	3	4	2	110	93			134	227	10.8	1.3		82	171	94	52	119		4	2	109	90			169		9	1	140	143	74	60
0	72	7	108	74	158	122	66	255	261	10.2	1.2	4	260	235	131	52	183	2	4	2	108	75	10	52	180	250	6.8	1.3	12	396	200	100	48	152	2	4	2	108	76	115	78	149	155	6	1	416	173	71	52
1	57	5	106	90	170	130	60	122	228	6.62	1.2	4.7	290	158	69	31	127	3	0	4	102	82	125	81	83	141	5.7	1.3		216	144	51	50	94	3	5	4	102	85	144	81	115	229	6.9	1.07	183	143	52	54
0	65	1	95	81	153	115	63	151	174	7.6	1.2		269	145	45	35	110	5	4	2	95	81	115	63	97	120	7	0.9		71	161	99	47	114	4	4	2	96	83	117	59	111	140	7	1.1	60	114	52	50
0	66	26	115	85	153	110	79	134	181	9.2	1.2	10	137	101	58	26	75	4	4	2	113	89	127	81	179	188	8	0.9	8	144	135	65	41	94	4	4	2	114	86	112	69	127	145	7.9	1.1	187	133	54	41
1	66	5	97	82	168	151	93	140	127	10.8	1.2	6	159	219	129	50	169	3	0	1	103	86	167	88	110	207	6.9	1.2		95	173	120	40	133	3	5	1	105	82	150	92	94	120	8.7	1.1	39	138	71	33
1	75	5	90	64	165	185	94	207	277	11	1.2	10	87	112	70	27	85	4	4	8	92	64	185	97	118	125	8.3	1.3		57	121	76	33	88	4	4	8	92	66	145	80	126	286	8	1.1	64	89	74	32
1	68	10	94	64	165	140	81	103	183	6.5	1.2	15	147	224	135	61	163	3	4	2	94	68	112	87	101	290	7.3	1.6	25	225	170	87	37	133	3	4	2	95	71	145	82	91	195	6.5	1.1	217	147	85	44
1	84	1	106	72	160	170	84	132	141	6.2	1.2		326	308	186	56	252	2	0	6	106	75	165	85	165	248	8	2		128	321	230	55	266	4	5	6	105	72	198	98	159	166	5	1.1	203	184	94	49
0	60	19	107	90	170	127	72	96	231	8.8	1.2	5.4	130	153	63	64	89	4	0	2	109	88			156	328	11	0.9		96	209	141.8	48	161	4	6	2	111	83			111	128	7.7	1.2	100	194	121	53
1	79	31	83	60	165	110	60	169	258	10	1.2	6.5	165	151	86	59	92	3	4		85	64			219	342	10.2	1		126	148	80	52	96	3	4		86	59	144	80	151	251	7.8	1.25	64	122	82	46
1	54	11	90	74	171	129	80	135	165	7.5	1.2		183	190	123	37	153	4	5		90	73	125	88	132	283	7	0.9		200	159	86	39	120	4	5		93	78	154	85	167	177	6.5	1.3	305	180	133	46
1	66	30	90	69	168	110	70	212	390	9.5	1.2	3.4	299	269	138	38	231	1	4		86	64	107	63	227	530	8.3	1.1		261	244	122	36	208	3	4		85	67	139	78	251	261	7.2	1.3	198	230	146	43
1	70	3	104	95	175	130	80	120	166	7.7	1.2	6.8	94	155	86	43	112	2	0		102	90			103	85	5.3	1.2		146	182	94	48	134		4		101	93			99	156	5.4	1.3	137	139	85	43
1	65	2	71	67	168	110	70	81	182	6.4	1.2	153	106	265	84	44	221	1	5		73	61			106	192	5.3	1.3	22.1	131	146	80	30	116	1	5		85	69	110	80	107	140	6.2	1.3	203	171	87	57
0	74	14	89	75	168	120	70	202	249	7.1	1.2	5	237	166	70	48	118	2	5	2	83	72	133	72	361	355	8	1.3	10	274	157	62	40	117	4	5	2	82	70	125	80	164	190	8.4	1.3	137	143	73	42
1	65	5	114	113	184	120	70	128	227	7	1.2	9.6	333	219	114	43	176	3	5	2	112	100	131	80	134	250	7.1	1.3		275	191	92	46	145	3	5	2	123	117	132	86	136	255	9.6	1.3	248	174	83	41
1	54	1	114	106	170	177	96	143	205	6.2	1.2		180	210	184	38	172	3	5	2	102	77	123	67	137	303	6.1	1.4		148	143	74	48	95	3	5	2	92	77	123	71	120	163	6.9	1.3	143	140	73	38
1	87	41	88	60	164	150	70	114	165	7.1	1.2	14	88	140	70	41	99	3	0	1	86	60	144	66	104	219	6.7	1.2		80	153	68	36	117	3	5	8	82	60	116	67	130	275	8.6	1.4	46	136	60	38
0	50	6	92	55	155	124	73	164	178	8.5	1.2	65	130	127	39	62	65	5	5	2	84	63	124	74	158	338	8.3	1.2		122	60	45	60	0	4	5	2	84	68	143	80	206	281	7.9	1.4	125	126	33	68
1	73	8	91	65	164	142	82	195	175	6.2	1.2	21	390	190	74	37	153	2	1	2	91	70	140	78	112	274	5.6	1.4	30	170	96	42	40	56	3	1	2	90	68	127	69	110	212	5.6	1.4	120	132	72	36
1	75	2	96	70	165	132	67	145	160	6.7	1.2		275	237	145	37	200	1	0	4	95	70	128	67	133	285	5.9	1.4		152	139	63	45	94	3	5	4	95	71	137	67	153	285	7.1	1.4	152	139	63	45
1	66	8	91	65	172	127	85	181	315	6	1.2	8	106	173	113	39	134	3	0		96	78	138	82	116	252	6.9	1.4	10	70	100	65	30	70	2	5		96	77	141	82	159	310	7.3	1.4	41	161	92	34
1	66	7	88	75	173	112	72	203	261	7.7	1.2		105	124	67	39	85	5	4	2	88	87	154	80	176	211	10	1.2		213	243	154	46	197	4	4	2	89	88	120	76	229	300	8.7	1.5	90	166	103	45
1	65	10	103	91	173	179	99	173	155	7	1.2	4.5	121	179	140	50	129	3	5	4	112	90	164	84	119	210	6.8	1.36		131	170	130	32	138	3	5	4	110	89	141	73	145	211	6.4	2	119	150	68	40
0	68	7	97	74	156	130	70	206	339	10.3	1.25	4.5	173	124	41	48.4	75.6	1	4	2	96	71	120	80	111	216	8.5	0.91	2.6	174	109	40	34.1	74.9	1	4	2	93	70	140	70	129	150	8.7	1.2	194	177	86	52
1	59	14	101	82	165	182	93	233	241	8.1	1.28	27	296	229	130	39	190	5	5	2	103	83	131	87	134	219	11.4	1.52	30	194	150	77	33	117	4	5	2	105	88	164	89	102	140	8	1.43	248	129	60	33
0	66	7	93	67	152	109	69	98	211	5.2	1.3	15	200	216	112	64	152	2	5		92	69	138	83	91	86	6.5	1	21	161	187	99	56	131	2	5		93	73	133	82	102	110	6.5	0.8	331	220	112	41
0	53	17	107	79	164	138	82	150	180	7.8	1.3		105	187	109	52	135	4	4	4	107	79	138	82	150	178	7.8	1.3		105	187	109	52	135	4	4	7	108	79	153	77	74	121	6.8	0.9	82	226	167	42
1	70	15	92	72	174	106	70	147	231	7	1.3	10	166	187	124	40	147	2	0		95	74	132	75	171	185	8.4	1	15	85	190	133	40	150	2	5		90	74	136	76	111	120	4.7	1	219	205	117	44
1	40	12	97	87	176	120	80	273	314	6.3	1.3		250	168	89	33	135	3	0		113	98	133	80	145	184	6.2	1		328	203	105	32	171	2	4		111	100	139	83	124	182	5.2	1	173	177	100	42
1	53	7	100	78	170	136	85	158	230	7.7	1.3	50	238	143	53	43	100	16	4		102	80	135	97	167	280	7.6	1	10	290	200	87	38	162	16	4		102	81	140	86	188	240	8	1	207	146	66	38
0	66	10	87	65	149	116	77	164	180	7.8	1.3	6	66	130	70	46	84	3	5	7	65	65	135	60	148	275	6.3	1.1	5.5	67	145	83	48	97	2	5	7	70	62	113	54	112	208	7	1	51	116	58	47
1	73	6	101	79	174	162	75	208	383	9.3	1.3	8	100	116	87	35	81	3	5	2	101	78	155	82	177	272	9.5	1.8	10	108	124	65	37	87	3	5	2	100	77	140	80	126	180	7.7	1	86	109	58	33
0	66	6	103	78	158	110	76	120	290	6.9	1.3	10	221	166	96	43	123	4	5		101	83	127	76	210	284	9	1.21		376	234	109	50	184	4	5		101	85	127	73	200	210	7.9	1.02	279	157	69	41
1	64	6	111	113	190	133	100	74	151	7.8	1.3	11	132	155	61	33	122	5	4	6	126	125	155	70	130	140	7.6	0.9	15	192	167	105	36	131	4	4	6	130	128	150	70	130	178	8	1.1	235	178	110	42
1	64	14	100	80	177	100	60	122	214	6.4	1.3	3.5	113	193	124	39	154	2	0	4	90	77	122	77	130	155	7.3	1	9	316	218	130	42	176	2	5	7	75	75	119	77	153	216	6.3	1.1	239	210	135	35
1	51	12	104	84	168	140	70	305	417	8.7	1.3		223	209	106	56	153	6	0	6	104	89	108	70	152	170	6.2	1.2		124	108	52	31	77	4	5	6	107	91	121	79	201	370	7.2	1.1	116	138	64	51
0	70	22	92	70	165	100	60	158	236	8	1.3		179	136	89	30	106	5	5	6	88	70	120	60	124	140	7.8	1		80	106	62	36	70	4	5	6	91	67	138	57	129	206	6	1.2	143	127	61	37
1	73	15	96	73	170	120	50	186	214	8.2	1.3	3.8	180	291	207	48	243	5	4	1	95	77	140	80	137	160	8.5	1.1	44	139	202	126	48	154	4	4	1	100	76	120	65	162	156	10	1.2	120	254	168	62
1	53	15	90	71	171	108	71	286	345	10.5	1.3		91	180	103	59	121	3	0		90	80	128	82	148	122	7	1.1		181	117	45	36	81	4	5		90	81	140	85	135	272	7.8	1.2	180	120	60	36
1	80	8	90	58	176	128	72	300	420	6.8	1.3	26	100	130	68	42	88	3	5	2	94	76	121	62	109	110	5	1.2	18	46	92	46	37	55	4	5	10	95	75	137	69	109	120	5.5	1.2	46	92	46	37
1	73	12	100	72	160	151	89	126	188	6.9	1.3		91	128	55	40	88	1	0	2	100	73	139	70	84	175	6.1	1.2		63	107	37	34	73	1	4	2	100	73	158	76	70	171	5.7	1.2	79	123	49	35
1	76	1	120	80	155	189	94	153	226	7.7	1.3		117	114	53	37	77	2	6	2	116	79	167	86	174	256	7.6	1.2		177	131	62	41	90	2	6	2	115	78	179	85	152	197	6.4	1.2	126	123	65	33
1	74	25	90	69	171	112	58	301	383	14	1.3	28	346	233	122	44	189	4	5		97	75	111	65	75	331	9.3	1.2	4.5	281	160	43	60	100	4	5		97	73	88	57	81	213	9.1	1.2	182	186	108	41
1	76	1	113	90	164	110	73	108	115	5	1.3		156	158	92	34	124	4	0	2	112	89	138	82	89	110	4.5	1.3		96	105	51	32	73		5	2	115	90	143	80	94	100	5.5	1.2	87	112	89	42
1	84	13	96	68	163	108	67	129	167	6.9	1.3	24	121	197	85	51	146	2	4		95	65	121	90	115	160	8.1	1.3	26	98	180	70	42	138	2	4		94	69	134	82	134	280	7	1.2	125	152	64	47
1	70	10	88	65	162	142	72	99	120	10.1	1.3	10	108	156	110	74	82	4	5	2	88	66	112	70	228	349	7.4	1.4	25	115	128	75	30	98	4	5	2	88	69	128	66	124	132	5.8	1.2	115	116	60	35
1	54	15	84	73	176	108	68	145	162	7	1.3	5	121	148	133	38	110	4	0		84	70	94	62	175	180	7.8	1		100	158	89	41	117	4	5		84	66	101	69	193	200	6.7	1.3	66	150	103	42
1	66	16	91	74	173	136	74	113	287	6.4	1.3	3	126	171	101	44	127	2	4		91	72	127	69	143	282	9.5	1.1		208	160	66	50	110	3	4		91	74	142	73	152	251	5.2	1.3	132	124	65	44
1	66	1	100	91	177	176	76	200	373	7.1	1.3	10	243	281	191	41	240	2	6	2	100	92	132	74	159	345	7.1	1.3		145	199	96	45	154	3	6	2	97	93	164	64	143	243	6.9	1.3	208	172	90	41
1	66	4	82	57	166	126	76	276	418	11.6	1.3	32	109	97	33	42	55	4	5		82	57	126	70	276	418	11	1.3		109	97	33	42	55	4	5		82	59	130	88	342	442	9.5	1.3	78	111	55	38
1	75	12	105	88	176	160	70	179	215	8	1.3	5.4	68	123	98	45	78	4	0		107	91	145	70	99	120	6.9	1.1	35	87	173	96	48	125	4	4		108	83	153	74	180	200	8.2	1.4	97	201	101	68
1	60	8	87	73	171	147	78	137	140	6.3	1.3	10	150	155	99	30	125	5	4	2	86	71	144	80	169	178	5.8	1.3	20	154	103	44	28	75	4	4	2	88	70	148	93	129	122	6.1	1.4	142	116	58	29
1	66	4	102	68	162	123	74	101	216	8.5	1.3	11	120	149	76	45	104	2	4	9	102	73	130	72	110	254	6.5	1.5		141	135	63	36	99	3	4	2	100	70	127	64	95	220	6.4	1.4	105	124	58	33
0	66	5	76	60	156	160	80	286	459	8	1.3		260	225	118	60	165	3	5	9	84	60	133	74	143	155	8.5	1.2		130	127	39	62	65	4	5	9	85	67	149	78	198	119	8.3	1.5	135	113	53	63
0	65	3	102	68	156	131	78	170	220	8.4	1.3	6	73	106	52	39	67	3	4	9	90	71	116	72	125	155	7	1.9	10	71	117	56	46	71	4	4	2	90	67	117	64	106	112	6.2	1.6	98	118	61	44
1	45	26	91	71	173	110	70	106	204	7.7	1.3	3.5	77	149	84	50	99	4	4	2	94	67			245	265	9.3	1.6		93	227	101	88	139	4	4	2	97	69			74		10.6	1.7	96	221	103	99
0	68	10	91	74	157	140	60	224	256	8.2	1.3	165.3	340	170	60	38	132	3	5	6	88	77	90	55	174	195	7.7	0.8	12	214	121	60	34	87	4	5	1	85	78	110	65	200	230	9	2.3	380	120	45	30
1	67	14	92	60	157	123	83	127	149	6.3	1.35		248	167	101	31	136	3	5	2	92	60	134	85	106	188	6.9	1.4		2.9	154	98	35	119	3	5	2	92	60	123	84	130	154	6.4	1.1	216	124	72	34
0	57	3	91	64	158	120	70	260	280	8	1.4	5	256	150	54	32	118	16	4	9	92	64	120	80	103	150	7.2	0.8	5	220	163	68	33	130	16	4	9	92	62	148	80	117	230	7.7	0.7	380	166	49	40
0	50	5	91	78	147	140	80	160	206	7.1	1.4	20	179	156	83	37	119	4	5		91	78	140	81	160	206	7.1	1.4	10	218	129	54	31	98	4	5		96	80	137	82	167	218	6.7	1	195	167	86	42
1	67	3	107	82	165	135	77	437	500	11.6	1.4	55	100	164	110	42	122	5	6	2	107	82	140	82	141	139	7.4	1		114	110	66	36	74	4	6	2	110	83	132	80	125	302	7.3	1.1	198	152	89	40
1	55	10	94	78	163	138	83	146	160	7	1.4	5	212	187	99	45	142	2	5	2	95	75	130	85	135	119	6.2	1.2	10	145	148	72	47	101	2	5	2	96	76	132	76	115	119	6.9	1.1	144	150	90	42
0	52	10	102	80	151	123	71	196	266	7.7	1.4	6	146	139	70	35	104	4	5	2	103	88	112	64	112	120	6.4	1.3	4	126	132	67	39	93	4	5	2	103	82	121	71	124	140	6.4	1.1	126	132	67	39
1	67	12	109	82	155	140	80	141	175	5	1.4	11	44	136	72	55	81	3	4	2	103	79	127	64	120	205	6.4	1	10	83	111	48	46	65	3	4	2	102	78	125	70	138	140	6.5	1.2	93	129	63	47
0	65	10	107	96	164	145	89	100	281	6.1	1.4	28	108	99	47	36	63	3	5	2	107	96	145	88	188	238	6.2	1.3		181	108	64	28	80	3	5	2	101	94	126	96	156	180	8.4	1.2	168	119	63	31
0	66	6	102	90	154	109	97	210	380	9.8	1.4	16.2	108	141	70	48	93	2	0	5	105	85	184	96	157	165	7	1.4		113	193	111	59	134	2	4	5	102	90	141	84	149	245	5.9	1.2	70	126	85	64
1	53	3	87	69	169	120	70	136	391	8.9	1.4	3.6	194	198	125	34	164	3	4	1	90	84			162	250	7.3	1.3		212	208	118	36	172	3	4	1	90	80			117	279	6.5	1.3	255	191	106	35
1	73	15	97	79	168	141	66	218	159	7.6	1.4	19	106	78	30	31	47	4	6	1	97	82	187	105	72	120	7	1.2		188	199	66	45	154	4	6	1	95	83	170	92	166	170	7	1.4	151	183	103	50
1	79	17	99	77	176	150	80	179	190	8	1.4		200	209	114	46	163	3	4	9	102	78	177	73	209	324	9.6	1.38		175	188	111	36	152	3	4	2	100	80	165	85	173	180	10	1.4	180	209	123	50
1	65	5	97	77	170	100	69	129	173	6.3	1.4	21	189	140	74	29	111	3	6	6	97	78	105	67	169	310	8.5	1.3	10	133	150	109	29	121	3	6	1	100	78	123	81	224	297	9.8	1.5	251	212	120	42
1	52	3	105	99	181	130	70	117	262	5.6	1.4	4.6	108	119	55.4	42	77	3	5		103	98	144	80	101	225	4.5	1.4		118	129	67	37	92	3	5		102	96	135	87	121	270	7.7	1.5	116	115	61	39
1	67	20	88	61	158	130	70	287	515	11.5	1.4	10.2	154	249	175	43	206	2	0	2	90	68			168	378	9.4	1.29		156	224	152	41	183	3	5	2	92	65			125	316	7.5	1.6	208	221	146	40
1	58	3	107	87	158	159	90	119	193	6.4	1.4	5	155	120	39	50	70	3	5	2	107	85	127	87	126	148	6.7	1.4	8	138	102	46	38	64	3	5	2	106	82	121	80	135	155	6.7	1.6	126	132	54	40
0	49	6	89	57	159	95	65	98	112	6.3	1.4	3	171	126	52	40	86	4	4		82	57	107	61	212	250	10.7	1.06	5	171	126	52	40	86	4	4		80	59	97	67	153	205	7.6	1.8	141	110	37	35
1	73	2	91	75	179	120	80	89	118	6.5	1.4	8	112	155	84	45	110	3	4	2	90	72			104	160	7.1	1.9		176	202	102	57	145	4	4	2	90	70			168	324	10.5	1.9	138	200	128	38
0	65	6	110	80	156	160	80	73	163	10.8	1.4		168	112	42	36	76	3	5	9	106	80	140	80	154	166	9.8	1.4		285	144	48	39	105	4	5	2	105	80			180	210	9.1	2.8	177	110	43	32
1	40	10	94	68	168	140	80	325	380	13.5	1.5	612	378	155	55	24.6	130.4	3	0		94	72	140	80	167	249	13.5	0.5	612	270	167	93	26	141	1	4		88	63	131	70	186	199	8.1	0.8	165	183	97	49
0	70	15	93	63	162	112	60	304	205	10	1.5	11	180	254	195	59	195	4	5		93	61	121	61	305	266	8.8	1.4		161	152	101	34	118	4	5		92	63	119	60	238	328	7.9	1.1	172	168	95	38
1	57	8	84	60	160	112	80	127	181	10.3	1.5	22	43	169	122	38	131	5	4		84	66	106	77	134	252	12	1	20	26	154	102	35	119	4	4		84	68	113	81	129	257	7.1	1.2	82	150	111	23
1	70	16	96	64	162	168	81	129	223	8.2	1.5		101	157	95	42	115	2	0	1	92	64	167	101	176	221	6.4	1.3	3.8	76	159	76	67	92	3	5	1	91	65	148	65	131	180	7.3	1.2	108	164	79	63
1	81	3	100	71	168	130	70	86	170	5.3	1.5	11	70	140	95	49	91	2	5	1	112	85	119	53	137	323	6.4	1.5		114	111	67	37	74	8	5	1	110	84	137	81	137	205	5.9	1.4	137	108	43	37
1	67	18	100	90	180	101	64	141	370	6	1.5		143	138	100	32	106	5	4	6	96	90	120	60	121	145	8.7	2		137	108	50	31	77	4	4	6	96	90	120	77	101	110	6.2	1.4	177	134	88	31
1	53	7	106	98	176	137	66	156	279	8.2	1.5		457	102	36	20	82	4	6	9	108	112	140	75	139	329	7.4	1.2		254	102	42	28	74	4	6	2	110	113	127	69	157	163	6.7	1.5	197	123	94	27
1	73	23	99	77	170	100	60	111	190	8.1	1.5	42.8	77	154	78	35	119	5	4	4	102	78	110	70	107	109	8.45	1.5	49	93	158	97	47	111	4	4	4	97	75	143	66	93	148	7.4	1.5	103	129	80	38
0	66	10	100	63	152	147	85	132	140	7.5	1.5	22	380	262	142	40	222	4	5	2	98	62	137	72	260	350	10	1.5		310	180	86	32	148	4	5	2	99	62	112	63	207	211	7.3	1.6	420	151	33	100
0	56	3	96	79	164	130	70	151	193	6.7	1.5	3.6	308	185	69	51	134	1	5	1	95	75			160	135	6.4	1.2		440	186	100	51	135		5	1	95	77			127	110	6.6	1.8	130	159	81	52
0	50	2	96	62	146	149	74	128	154	6.1	1.5	19	112	102	73	36	66	2	6	7	96	63	99	53	157	197	7	1.6		106	151	100	47	104		6	7	96	65	126	66	106	146	6.8	2	126	138	84	35
0	50	11	116	85	158	160	100	87	131	6.6	1.5	8	615	248	107	42	206	5	5	5	113	83			70	92	8.9	2.2		340	174	74	32	142	5	5	5	116	78			100	130		2.09	711	242	137	44
1	66	12	86	64	162	165	95	115	130	7.5	1.5	10	54	168	88	72	96	4	4	2	83	64	135	71	316	447	7.4	2	5	39	132	73	51	81	4	4	2	83	62	137	88	516	530	7.8	2.1	55	140	86	43
0	67	35	133	106	155	145	65	109	125	8	1.52		132	132	74	32	100	5	4	2	133	109	164	62	180	220	10.7	1.47		120	122	61	37	85	4	5	2	133	111	152	72	187	278	7.9	1.4	112	139	77	39
0	81	10	92	66	160	140	72	195	490	7.9	1.6	22	190	168	90	35	133	5	4	6	92	70	122	72	100	106	5.9	1.5	6	200	150	80	39	111	4	4	6	92	70	127	72	100	108	5.9	1	208	130	80	39
1	82	1	100	64	160	110	70	286	128	12.8	1.6	3.5	147	196	127	40	156	3	4		102	69			106	184	7.7	1.2		154	179	125	40	139		4		103	70			125	172	6.9	1.1	135	193	128	43
0	80	20	71	41	149	132	51	157	160	6.6	1.6		289	158	45	55	103	8	5	9	68	45	135	53	147	160	6.8	1.7		213	206	117	46	160	2	5	2	71	41	128	45	151	158	6.6	1.8	267	184	75	49
1	69	13	111	94	168	190	100	75	167	7.4	1.6	5	127	147	51	30	117	4	4	1	109	100	130	60	92	151	8.8	1.7	11.8	126	119	41	48	71	4	4	1	107	106	143	85	79	182	9.2	1.8	127	89	22	42
1	68	5	117	100	168	87	60	154	200	7.9	1.6		88	110	57	35	75	4	5	2	117	99	161	78	336	492	11	1.2		133	190	69	37	153	4	5	2	117	95	187	98	280	291	8.9	2.1	189	150	70	42
0	50	10	98	88	160	159	80	83	110	7.3	1.7	4	120	130	70	40	90	4	5	2	88	160	143	77	133	253	6.5	1.3	10	119	128	63	41	87	4	5	2	100	99	165	82	133	253	6.8	1.3	119	128	63	41
0	69	15	108	82	152	140	72	192	238	6.6	1.7		157	137	72	32	105	4	5	2	109	84	141	84	250	302	9.7	1.3		118	125	64	37	88	4	5	2	109	89	125	70	144	334	6	1.3	197	151	76	35
1	56	12	102	102	166	160	77	161	170	6.2	1.7	36	196	173	94	30	143	4	4	9	102	101	159	93	148	132	6.5	1.4	6	163	181	105	43	138	4	4	2	102	100	165	97	101	153	7	1.3	171	132	68	38
1	79	4	106	81	164	140	80	114	120	6	1.7	3.8	106	112	90	35	77	3	5	6	105	71	131	71	160	185	7.8	1.6		160	168	99	37	131	2	5	6	103	74	106	78	372	285	9.5	1.7	153	128	65	33
1	74	1	85	75	180	140	81	83	110	5.4	1.8	10	89	158	110	41	117	5	4		86	76	133	79	160	150	6.3	1.4		110	187	119	40	147	5	4		88	77	125	70	110	121	6.2	1.37	141	154	124	24
1	74	25	94	76	166	90	60	148	252	8.4	1.8	6.4	127	89	47	29	60	5	5	2	109	84	92	58	156	260	9.2	1.6	5.9	122	84	50	29	55	4	5	2	109	85	90	50	129	282	6.8	1.6	83	98	48	40
0	55	7	121	82	151	197	107	140	170	8.6	1.8	13	226	178	62	40	138	1	4	2	121	82	197	107	150	170	7	1.8		226	178	92	40	138	4	4	2	122	81	150	77	156	233	6.3	2	212	147	59	45
0	66	26	105	80	157	167	84	131	296	7.8	1.8		170	168	96	38	130	5	4	6	105	86	148	12	119	215	8	2.1		237	180	108	50	130	4	4	6	104	88	124	77	234	250	7.5	2.4	312	171	72	36
1	60	12	90	70	171	140	76	170	228	7	1.9	15	203	207	118	48	159	5	0	2	85	77	162	107	99	120	6.3	2.3	3	105	140	67	38	102	4	4	2	80	70	171	112	95	236	7.3	1.6	119	123	60	39
1	66	8	91	70	157	149	72	177	190	8.3	1.9		590	205	181	47	158	1	0	1	96	70	154	73	243	250	7.5	1.9		445	224	78	25	199	1	5	1	97	73	144	75	154	160	8.3	2.2	210	186	102	42
0	68	5	103	61	154	146	72	156	207	8.4	1.99		201	201	89	33	168	4	5	1	105	59	128	63	133	150	7.1	2.1		335	186	112	40	146	4	5	1	93	59	128	62	126	236	7.2	2.07	341	164	610	32
0	75	28	97	68	155	120	80	170	200	7.8	2	5	145	148	84	37	111	4	5	5	86	69	100	60	170	211	9.4	2	8.4	143	162	102	31	131	4	5	5	90	68	80	60	90	92	8.6	1.9	140	134	73	33
1	53	27	96	78	165	167	83	112	172	7.3	2	22	140	143	85	30	113	5	5	2	100	82	185	83	158	267	9.1	2.2	20	237	172	85	39	133	4	5	2	100	83	147	77	127	170	8.1	2.1	126	130	69	35
0	66	20	87	60	158	131	68	99	187	7	2.1	5	237	260	161	51	209	4	4		104	75	114	54	97	139	5.6	1.9	10	28	184	127	39	145	4	4		107	78	113	63	90	149	6.2	2.1	117	142	110	42
1	58	7	100	77	161	141	88	208	316	6	2.1	15	281	126	63	32	94	1	4	6	100	77	141	88	208	316	9.5	2.3	13	544	126	111	41	85	15	4	6	100	78	124	77	175	270	8.5	2.2	55	132	96	42
0	51	3	114	92	156	140	80	86	110	7.6	2.2		101	177	90	66	111	4	0	3	106	95	135	65	170	195	7.6	2.1		105	142	64	56	86	4	5	3	106	95	140	70	159	170		1.9	73	181	83	83
1	63	3	85	65	161	95	51	123	262	9.7	2.3	47	178	116	46	45	71	2	4		85	65	113	67	174	180	7.9	1.1	47	178	120	46	40	80	4	4		87	68	93	50	157	240	11	1	86	112	98	44
1	67	20	97	70	167	131	70	105	145	5	2.3		117	123	67	33	90	5	4	1	92	73	131	69	96	184		2.67		116	144	90	31	113	4	4	1	90	68	135	68	127	141	6.3	1.85	94	139	74	46
1	70	4	102	90	170	155	80	208	284	6.8	2.3	5	106	135	77	36	99	4	4		98	85	140	98	270	290	6.3	1	10	88	102	32	43	59	4	4		92	84	140	88	184	200	6.6	2.2	75	108	56	37
1	66	17	81	70	164	109	66	106	115	6.2	2.3	9	106	201	108	47	154	5	4	9	81	74	120	69	70	120	5.6	2.6	10	106	201	108	47	154	4	5	2	78	215	114	62	215	143	7.4	2.2	119	176	97	46
1	69	9	114	91	170	170	77	121	158	8.5	2.4		69	162	84	57	105	5	4	4	113	93	120	68	146	250	9.4	2.2		122	159	84	52	107	4	4	3	106	93	134	69	99	101	7.7	2.1	106	156	90	50
1	62	11	98	74	162	142	78	140	187	8.5	1.1	4.3	90	100	47	35	65	3	4		97	73	138	71	112	120	6	1.1		100	137	70	30	107	3	4		93	75	135	81	149	165	6.2	1	104		67	52
0	52	1	90	75	160	130	70	102	180	5.2	0.9	4	83	106	36	53	53	2	4		92	75	100	65	85	120	5.3	0.8		80	110	40	55	55	2	4		93	74	125	78	95	120	5	0.8	73	120	50	58
0	71	18	108	69	152	131	84	106	121	6.9	0.92	10	92	137	62	56	81	3	4	6	103	70	123	89	109	209	7.1	1.2	12	93	128	53	56	72	1	4	1	102	68	150	110	115	185	7.6	0.9	72	127	37	65
1	60	4	113	104	174	132	68	107	121	5.5	1	3	88	110	32	75	35	5	0		113	105	130	69	102	125	5.9	1.1	20	89	127	63	56	71	4	4		113	106	128	62	104	112	6.3	0.8	89	140	65	52
1	66	12	84	73	173	150	40	121	141	6.8	1.1	320	73	127	60	57	70	2	6	9	85	73	141	72	124	239	6.6	1.1		42	103	43	56	47	2	6	2	85	73	150	80	121	122	6.3	1	58	106	42	42
0	44	11	115	91	159	125	96	126	112	6.4	0.7	10	81	119	49	57	62	4	0		113	90	128	88	109	112	6.1	0.9	20	115	110	79	59	51	4	5		110	92	125	80	111	134	6.1	0.8	69	97	39	53
1	42	30	93	70	178	131	76	220	260	8.2	0.7		67	88	37	44	44	5	0		92	70	132	79	185	200	7.9	0.9		70	98	57	39	59	4	5		96	79	115	76	119	152	7.6	0.9	62	119	53	53
0	65	1.5	77	49	165	100	67	226	280	10	0.9		77	135	60	60	75	4	4		81	53	105	70	180	247	8.9	0.5		78	169	90	64	105	4	4		84	52	123	70	170	195	9	0.6	69	141	68	59
1	70	20	80	61	162	130	80	90	119	5.6	0.9	25	26	113	52	54	59	4	5	9	80	63	120	75	85	135	6.1	1.9	25	90	120	50	40	80	4	5	9	81	80	140	70	90	100	6	1.3	70	113	52	54
1	80	20	93	69	169	160	73	124	318	8.5	1	5	62	120	59	54	66	3	5		90	65	135	60	148	275	6.3	1.1	5.5	67	145	83	48	97	2	5		93	62	120	56	125	260	7.1	0.8	67	120	60	65
0	66	0.7	80	52	153	100	60	144	334	9.1	0.8	3.8	81	122	64	51	71	4	5		86	54	100	60	110	205	6.5	0.8	4.1	81	122	64	51	71	4	5		85	55	115	76	151	210	6.3	0.8	122	160	81	49
0	49	9	88	76	160	146	85	219	289	7.6	0.8	20	83	144	68	59	85	4	5	7	88	83	144	88	222	250	6.3	0.9	22	78	136	68	52	84	4	5	7	84	82	150	89	169	239	7.5	0.8	98	151	83	48
0	77	20	80	47	141	90	60	128	392	9.5	1.7	8.8	99	146	62	64	82	5	5	1	82	50			110	163	7.7	1.54		76	154	69	70	84	4	5	1	83	53			98	100	7.8	0.9	85	148	95	36
0	55	20	74	62	157	116	76	97	204	9.1	0.7	10	84	127	53	57	70	4	5	1	76	71	115	68	202	213	8.9	0.8		68	175	111	50	125	4	5	1	76	67	118	75	277	351	7	0.9	92	135	81	35
0	68	5	112	78	150	135	83	160	238	7.1	0.8		100	166	64	58	108	4	5	2	110	79	127	70	140	150	7	0.9		7	146	85	56	90	16	5	2	105	74	125	70	200	250	9.5	1	170	150	64	55
1	70	25	102	83	178	144	83	148	173	7.2	0.9	10	78	124	62	46	78	4	4		102	93	145	87	221	245	7.4	1.1	22	95	121	54	47	74	4	4		102	89	128	78	95	112	7.2	1.1	78	114	64	34
1	61	4	85	64	169	135	80	131	211	7.6	0.9	8.4	79	121	60	67	54	2	0	1	83	63			93	156	3.3	1.1		83	94	32.4	45	49	2	5	1	80	60			142	153	9.9	1.1	139	123	69	44
1	65	8	87	66	168	110	60	115	165	6.3	1	4.7	65	116	56	49	67	2	5	6	95	69	121	69	114	201	6.9	0.8	12	83	197	109	49	148	2	5	1	91	69	130	62	138	155	7.2	0.8	64	123	71	55
1	60	4	104	83	166	135	76	112	187	7.3	1	4.6	81	133	64	52	81	3	4		105	82	142	83	150	301	7.2	1.2	21	69	148	75	55	93	3	5		105	81	165	86	157	228	6.9	0.8	61	165	99	53
0	58	16	80	52	158	139	94	156	190	8.3	1		50	143	63	85	58	5	4	9	76	55	140	75	160	185	6.9	1	10	134	169	74	62	107	4	4	2	80	55	142	90	82	120	7	0.9	37	147	90	43
0	53	15	111	84	155	134	91	290	280	8.7	1.2	4	70	117	59	66	51	3	5	4	103	88	150	88	198	247	6.8	1.1		140	117	43	46	71	4	5	4	107	87	141	79	117	112	6.8	1.2	130	127	53	48
[truncated: 5 more columns]
